# Supplementary material for: The Genetic Structures of an Extensively Drug Resistant (XDR) Klebsiella pneumoniae and Its Plasmids
Source: Front Cell Infect Microbiol. 2019 Jan 4;8:446. doi: 10.3389/fcimb.2018.00446 (PMC6328971; doi:10.3389/fcimb.2018.00446)
Supplement: Supplementary file 1 [file Table_1.XLSX]

## Sheet: K21.AnnoSummary
Table S1. Gene annotations of K. pneumoniae 2-1.
Gene_id	Locus	{NR}	{SwissProt}	{KEGG}	{COG}	{GO}
Annotation_num		5310	3774	5240	4446	3740
K21_GM000001	{Chromosome:70:1404:+}	{ABR79488.1; Chromosomal replication initiator protein DnaA [Klebsiella pneumoniae]}	{B5XT51; DNAA_KLEP3 Chromosomal replication initiator protein DnaA OS=Klebsiella pneumoniae (strain 342) GN=dnaA PE=3 SV=1}	{kpa:KPNJ1_00001; K02313 dnaA chromosomal replication initiator protein -- Environmental Information Processing; Signal transduction; Two-component system [PATH:ko02020] Cellular Processes; Cell growth and death; Cell cycle - Caulobacter [PATH:ko04112]}	{YP_002235886; COG0593 Chromosomal replication initiation ATPase DnaA L Replication, recombination and repair ;}	{GO:0003777; microtubule motor activity; molecular_function GO:0007018; microtubule-based movement; biological_process GO:0005524; ATP binding; molecular_function GO:0006275; regulation of DNA replication; biological_process GO:0008017; microtubule binding; molecular_function GO:0006270; DNA-dependent DNA replication initiation; biological_process GO:0043565; sequence-specific DNA binding; molecu…
K21_GM000002	{Chromosome:1409:2509:+}	{WP_004145090.1; MULTISPECIES: DNA polymerase III subunit beta [Enterobacterales|Escherichia coli|Klebsiella oxytoca|Klebsiella pneumoniae|Klebsiella quasipneumoniae|Klebsiella sp.|Klebsiella variicola]}	{P26464; DPO3B_SALTY DNA polymerase III subunit beta OS=Salmonella typhimurium (strain LT2 / SGSC1412 / ATCC 700720) GN=dnaN PE=3 SV=3}	{kpb:FH42_16910; K02338 dnaN DNA polymerase III subunit beta 2.7.7.7 Metabolism; Nucleotide metabolism; Purine metabolism [PATH:ko00230] Metabolism; Nucleotide metabolism; Pyrimidine metabolism [PATH:ko00240] Genetic Information Processing; Replication and repair; DNA replication [PATH:ko03030] Genetic Information Processing; Replication and repair; Mismatch repair [PATH:ko03430] Genetic Informat…	{YP_002235887; COG0592 DNA polymerase III sliding clamp (beta) subunit, PCNA homolog L Replication, recombination and repair ;}	{GO:0003887; DNA-directed DNA polymerase activity; molecular_function GO:0009360; DNA polymerase III complex; cellular_component GO:0008408; 3'-5' exonuclease activity; molecular_function GO:0003677; DNA binding; molecular_function GO:0006260; DNA replication; biological_process}
K21_GM000003	{Chromosome:2656:3729:+}	{WP_004187983.1; MULTISPECIES: DNA replication/repair protein RecF [Klebsiella]}	{A6TG02; RECF_KLEP7 DNA replication and repair protein RecF OS=Klebsiella pneumoniae subsp. pneumoniae (strain ATCC 700721 / MGH 78578) GN=recF PE=3 SV=1}	{kpb:FH42_16905; K03629 recF DNA replication and repair protein RecF -- Genetic Information Processing; Replication and repair; Homologous recombination [PATH:ko03440]}	{YP_002235888; COG1195 Recombinational DNA repair ATPase RecF L Replication, recombination and repair ;}	{GO:0005524; ATP binding; molecular_function GO:0016887; ATPase activity; molecular_function}
K21_GM000004	{Chromosome:3758:6172:+}	{WP_004173845.1; DNA gyrase, subunit B (type II topoisomerase) [Klebsiella pneumoniae]}	{P0AES7; GYRB_ECO57 DNA gyrase subunit B OS=Escherichia coli O157:H7 GN=gyrB PE=3 SV=2}	{kpa:KPNJ1_00004; K02470 gyrB DNA gyrase subunit B 5.99.1.3 }	{YP_002235889; COG0187 DNA gyrase/topoisomerase IV, subunit B L Replication, recombination and repair ;}	{GO:0003677; DNA binding; molecular_function GO:0003918; DNA topoisomerase (ATP-hydrolyzing) activity; molecular_function GO:0005524; ATP binding; molecular_function GO:0006265; DNA topological change; biological_process}
K21_GM000005	{Chromosome:6374:7186:+}	{WP_004187985.1; MULTISPECIES: sugar-phosphatase [Klebsiella]}	{P0A8Y6; YIDA_ECOL6 Sugar phosphatase YidA OS=Escherichia coli O6:H1 (strain CFT073 / ATCC 700928 / UPEC) GN=yidA PE=3 SV=1}	{kpb:FH42_16895; }	{YP_002235890; COG0561 Hydroxymethylpyrimidine pyrophosphatase and other HAD family phosphatases HR Coenzyme transport and metabolism ; General function prediction only ;}	{NA}
K21_GM000006	{Chromosome:7357:8418:+}	{WP_009485044.1; FIG00731794: hypothetical protein [Escherichia coli|Klebsiella pneumoniae|Klebsiella pneumoniae,|Klebsiella sp.]}	{NA}	{kpa:KPNJ1_00006; }	{NA}	{NA}
K21_GM000007	{Chromosome:8415:9548:+}	{WP_004187987.1; outer membrane protein/protective antigen OMA87 [Klebsiella oxytoca|Klebsiella pneumoniae]}	{NA}	{kpb:FH42_16885; }	{YP_002235892; COG0729 Outer membrane translocation and assembly module TamA M Cell wall/membrane/envelope biogenesis ;}	{GO:0019867; outer membrane; cellular_component}
K21_GM000008	{Chromosome:9778:10467:+}	{WP_004145084.1; transcriptional repressor for galactonate utilization (GntR family) [Klebsiella pneumoniae subsp. pneumoniae MGH 78578]}	{P31460; DGOR_ECOLI Galactonate operon transcriptional repressor OS=Escherichia coli (strain K12) GN=dgoR PE=4 SV=4}	{kpa:KPNJ1_00008; K19776 dgoR GntR family transcriptional regulator, galactonate operon transcriptional repressor -- }	{NP_462730; COG2186 DNA-binding transcriptional regulator, FadR family K Transcription ;}	{GO:0006355; regulation of transcription, DNA-dependent; biological_process GO:0003700; sequence-specific DNA binding transcription factor activity; molecular_function}
K21_GM000009	{Chromosome:10464:11342:+}	{WP_004187989.1; MULTISPECIES: 2-oxo-3-deoxygalactonate kinase [Klebsiella|Klebsiella pneumoniae]}	{P31459; DGOK_ECOLI 2-dehydro-3-deoxygalactonokinase OS=Escherichia coli (strain K12) GN=dgoK PE=3 SV=1}	{kpb:FH42_16875; K00883 dgoK 2-dehydro-3-deoxygalactonokinase 2.7.1.58 Metabolism; Carbohydrate metabolism; Galactose metabolism [PATH:ko00052]}	{NP_418148; COG3734 2-keto-3-deoxy-galactonokinase G Carbohydrate transport and metabolism ;}	{GO:0008671; 2-dehydro-3-deoxygalactonokinase activity; molecular_function GO:0034194; D-galactonate catabolic process; biological_process}
K21_GM000010	{Chromosome:11326:11943:+}	{WP_004187992.1; MULTISPECIES: 2-dehydro-3-deoxy-6-phosphogalactonate aldolase [Klebsiella|Klebsiella pneumoniae|Klebsiella sp.]}	{Q6BF16; DGOA_ECOLI 2-dehydro-3-deoxy-6-phosphogalactonate aldolase OS=Escherichia coli (strain K12) GN=dgoA PE=1 SV=1}	{kpb:FH42_16870; K01631 dgoA 2-dehydro-3-deoxyphosphogalactonate aldolase 4.1.2.21 Metabolism; Carbohydrate metabolism; Galactose metabolism [PATH:ko00052]}	{YP_003610527; COG0800 2-keto-3-deoxy-6-phosphogluconate aldolase G Carbohydrate transport and metabolism ;}	{GO:0016829; lyase activity; molecular_function GO:0008152; NA GO:0006556; S-adenosylmethionine biosynthetic process; biological_process GO:0004478; methionine adenosyltransferase activity; molecular_function}
K21_GM000011	{Chromosome:11940:13088:+}	{WP_004150286.1; putative mandelate racemase/muconate lactonizing enzyme [Klebsiella pneumoniae]}	{A6TFZ4; DGOD_KLEP7 D-galactonate dehydratase OS=Klebsiella pneumoniae subsp. pneumoniae (strain ATCC 700721 / MGH 78578) GN=dgoD PE=3 SV=1}	{kpa:KPNJ1_00011; K01684 dgoD galactonate dehydratase 4.2.1.6 Metabolism; Carbohydrate metabolism; Galactose metabolism [PATH:ko00052]}	{NP_462728; COG4948 L-alanine-DL-glutamate epimerase or related enzyme of enolase superfamily MR Cell wall/membrane/envelope biogenesis ; General function prediction only ;}	{NA}
K21_GM000012	{Chromosome:13266:14603:+}	{WP_014343456.1; D-galactonate transport [Klebsiella pneumoniae subsp. pneumoniae HS11286]}	{P0AA77; DGOT_ECOL6 D-galactonate transporter OS=Escherichia coli O6:H1 (strain CFT073 / ATCC 700928 / UPEC) GN=dgoT PE=3 SV=1}	{kpa:KPNJ1_00012; K08194 dgoT MFS transporter, ACS family, D-galactonate transporter -- }	{NP_462727; COG2271 Sugar phosphate permease G Carbohydrate transport and metabolism ;}	{GO:0005787; signal peptidase complex; cellular_component GO:0022857; transmembrane transporter activity; molecular_function GO:0006465; signal peptide processing; biological_process GO:0016021; integral to membrane; cellular_component GO:0008233; peptidase activity; molecular_function GO:0055085; transmembrane transport; biological_process}
K21_GM000013	{Chromosome:14655:15881:+}	{WP_004150284.1; Protein of uncharacterised function (DUF3748) [Klebsiella oxytoca|Klebsiella pneumoniae]}	{P31455; YIDR_ECOLI Uncharacterized protein YidR OS=Escherichia coli (strain K12) GN=yidR PE=4 SV=4}	{kpb:FH42_16855; }	{YP_002235893; COG0823 Periplasmic component of the Tol biopolymer transport system U Intracellular trafficking, secretion, and vesicular transport ;}	{GO:0004175; endopeptidase activity; molecular_function GO:0006508; proteolysis; biological_process GO:0019773; proteasome core complex, alpha-subunit complex; cellular_component GO:0006511; ubiquitin-dependent protein catabolic process; biological_process GO:0005515; protein binding; molecular_function}
K21_GM000014	{Chromosome:15883:16215:-}	{WP_004151524.1; conserved hypothetical protein; putative outer membrane protein [Klebsiella oxytoca,|Klebsiella pneumoniae|Klebsiella pneumoniae,|Klebsiella sp.|Klebsiella variicola|Klebsiella variicola,]}	{P0ADM4; YIDQ_ECOLI Uncharacterized protein YidQ OS=Escherichia coli (strain K12) GN=yidQ PE=3 SV=1}	{kpa:KPNJ1_00014; }	{YP_002235894; COG5645 Uncharacterized conserved protein YceK S Function unknown ;}	{NA}
K21_GM000015	{Chromosome:16485:16943:+}	{AHM76795.1; Small heat shock protein [Klebsiella pneumoniae]}	{B5XT60; IBPA_KLEP3 Small heat shock protein IbpA OS=Klebsiella pneumoniae (strain 342) GN=ibpA PE=3 SV=1}	{kpa:KPNJ1_00015; K04080 ibpA molecular chaperone IbpA -- }	{YP_002235895; COG0071 Molecular chaperone IbpA, HSP20 family O Posttranslational modification, protein turnover, chaperones ;}	{NA}
K21_GM000016	{Chromosome:17060:17488:+}	{WP_004145074.1; Small heat shock protein ibpB (16 kDa heat shock protein B) [Escherichia coli|Klebsiella oxytoca|Klebsiella pneumoniae|Klebsiella sp.]}	{B5XT61; IBPB_KLEP3 Small heat shock protein IbpB OS=Klebsiella pneumoniae (strain 342) GN=ibpB PE=3 SV=1}	{kpa:KPNJ1_00016; K04081 ibpB molecular chaperone IbpB -- }	{YP_002235896; COG0071 Molecular chaperone IbpA, HSP20 family O Posttranslational modification, protein turnover, chaperones ;}	{GO:0046373; L-arabinose metabolic process; biological_process GO:0046556; alpha-N-arabinofuranosidase activity; molecular_function}
K21_GM000017	{Chromosome:17625:18020:+}	{WP_040182525.1; DNA damage-inducible protein D [Klebsiella pneumoniae]}	{P23840; DIND_ECOLI DNA damage-inducible protein D OS=Escherichia coli (strain K12) GN=dinD PE=4 SV=1}	{kpa:KPNJ1_00017; K14623 dinD DNA-damage-inducible protein D -- }	{NA}	{NA}
K21_GM000018	{Chromosome:18000:18170:-}	{EKB69026.1; conserved hypothetical protein [Klebsiella pneumoniae|Klebsiella pneumoniae,]}	{NA}	{NA}	{NA}	{NA}
K21_GM000019	{Chromosome:18213:18449:+}	{EJK89011.1; DNA-damage-inducible protein D [Klebsiella pneumoniae subsp. pneumoniae DSM 30104]}	{NA}	{kpt:VK055_3376; K14623 dinD DNA-damage-inducible protein D -- }	{NA}	{NA}
K21_GM000020	{Chromosome:18566:20212:+}	{WP_004187999.1; AspT/YidE/YbjL antiporter duplication domain-containing protein [Klebsiella sp. 4_1_44FAA]}	{A6TFY7; Y4047_KLEP7 Putative transport protein KPN78578_40470 OS=Klebsiella pneumoniae subsp. pneumoniae (strain ATCC 700721 / MGH 78578) GN=KPN78578_40470 PE=3 SV=1}	{kpb:FH42_16830; K07085 K07085 putative transport protein -- }	{YP_002235897; COG2985 Uncharacterized membrane protein YbjL, putative transporter R General function prediction only ;}	{GO:0008324; cation transmembrane transporter activity; molecular_function GO:0006813; potassium ion transport; biological_process}
K21_GM000021	{Chromosome:20204:20926:-}	{WP_023284421.1; GntR family transcriptional regulator, glv operon transcriptional regulator [Klebsiella pneumoniae]}	{P31453; YIDP_ECOLI Uncharacterized HTH-type transcriptional regulator YidP OS=Escherichia coli (strain K12) GN=yidP PE=4 SV=1}	{kpa:KPNJ1_00019; K03482 yidP GntR family transcriptional regulator, glv operon transcriptional regulator -- }	{YP_002235898; COG2188 DNA-binding transcriptional regulator, GntR family K Transcription ;}	{GO:0005622; intracellular; cellular_component GO:0003677; DNA binding; molecular_function GO:0003700; sequence-specific DNA binding transcription factor activity; molecular_function GO:0006355; regulation of transcription, DNA-dependent; biological_process GO:0006310; DNA recombination; biological_process GO:0000150; recombinase activity; molecular_function}
K21_GM000022	{Chromosome:21225:22847:+}	{ABR79469.1; putative alpha-glucoside-specific PTS family enzyme IIBC component [Klebsiella pneumoniae subsp. pneumoniae NTUH-K2044]}	{Q9AGA7; PTUCB_KLEPN PTS system alpha-glucoside-specific EIICB component OS=Klebsiella pneumoniae GN=aglA PE=3 SV=1}	{kpa:KPNJ1_00020; K02749 PTS-Glv-EIIB, glvB, malP, aglA PTS system, alpha-glucoside-specific IIB component 2.7.1.208 2.7.1.- Metabolism; Carbohydrate metabolism; Starch and sucrose metabolism [PATH:ko00500] Environmental Information Processing; Membrane transport; Phosphotransferase system (PTS) [PATH:ko02060]}	{YP_002235899; COG1264 Phosphotransferase system IIB components G Carbohydrate transport and metabolism ;}	{GO:0009401; phosphoenolpyruvate-dependent sugar phosphotransferase system; biological_process GO:0016020; membrane; cellular_component GO:0008982; protein-N(PI)-phosphohistidine-sugar phosphotransferase activity; molecular_function GO:0016021; integral to membrane; cellular_component}
K21_GM000023	{Chromosome:22844:24166:+}	{WP_002923306.1; MULTISPECIES: 6-phospho-alpha-glucosidase [Enterobacteriaceae|Klebsiella oxytoca|Klebsiella pneumoniae|Klebsiella sp.]}	{Q9AGA6; AGLB_KLEPN 6-phospho-alpha-glucosidase OS=Klebsiella pneumoniae GN=aglB PE=1 SV=1}	{kpa:KPNJ1_00021; K01232 glvA maltose-6'-phosphate glucosidase 3.2.1.122 Metabolism; Carbohydrate metabolism; Starch and sucrose metabolism [PATH:ko00500]}	{YP_002235900; COG1486 Alpha-galactosidase/6-phospho-beta-glucosidase, family 4 of glycosyl hydrolase G Carbohydrate transport and metabolism ;}	{GO:0005975; carbohydrate metabolic process; biological_process GO:0004553; hydrolase activity, hydrolyzing O-glycosyl compounds; molecular_function}
K21_GM000024	{Chromosome:24268:24615:+}	{CDO11791.1; yidH [Klebsiella pneumoniae]}	{P0ADM2; YIDH_ECO57 Inner membrane protein YidH OS=Escherichia coli O157:H7 GN=yidH PE=3 SV=1}	{kpa:KPNJ1_00022; K00389 yidH putative membrane protein -- }	{YP_002235901; COG2149 Uncharacterized membrane protein YidH, DUF202 family S Function unknown ;}	{GO:0016020; membrane; cellular_component GO:0034257; nicotinamide riboside transporter activity; molecular_function GO:0034258; nicotinamide riboside transport; biological_process}
K21_GM000025	{Chromosome:24605:24967:+}	{WP_002923304.1; conserved hypothetical protein; putative inner membrane protein [Escherichia coli|Klebsiella oxytoca|Klebsiella pneumoniae|Klebsiella pneumoniae,|Klebsiella sp.]}	{P0ADL8; YIDG_ECO57 Inner membrane protein YidG OS=Escherichia coli O157:H7 GN=yidG PE=3 SV=1}	{kpa:KPNJ1_00023; }	{NA}	{GO:0005739; mitochondrion; cellular_component GO:0005747; mitochondrial respiratory chain complex I; cellular_component}
K21_GM000026	{Chromosome:25039:25464:+}	{EEW43223.1; putative dNA-binding transcriptional regulator [Escherichia coli|Klebsiella oxytoca|Klebsiella pneumoniae]}	{P31443; YIDF_ECOLI Uncharacterized protein YidF OS=Escherichia coli (strain K12) GN=yidF PE=4 SV=2}	{kpa:KPNJ1_00024; K06871 K06871 uncharacterized protein -- }	{YP_002235903; COG0641 Sulfatase maturation enzyme AslB, radical SAM superfamily O Posttranslational modification, protein turnover, chaperones ;}	{NA}
K21_GM000027	{Chromosome:25468:26799:-}	{WP_004188003.1; D-serine dehydratase (D-serine deaminase) [Klebsiella oxytoca|Klebsiella pneumoniae]}	{B7MY25; SDHD_ECO81 D-serine dehydratase OS=Escherichia coli O81 (strain ED1a) GN=dsdA PE=3 SV=1}	{kpa:KPNJ1_00025; K01753 dsdA D-serine dehydratase 4.3.1.18 Metabolism; Amino acid metabolism; Glycine, serine and threonine metabolism [PATH:ko00260]}	{YP_002235904; COG3048 D-serine dehydratase E Amino acid transport and metabolism ;}	{NA}
K21_GM000028	{Chromosome:26814:28151:-}	{EJK89005.1; DsdX permease [Klebsiella pneumoniae subsp. pneumoniae DSM 30104]}	{A0A0H2VAP9; DSDX_ECOL6 D-serine transporter DsdX OS=Escherichia coli O6:H1 (strain CFT073 / ATCC 700928 / UPEC) GN=dsdX PE=1 SV=1}	{kpb:FH42_16790; K13629 dsdX D-serine transporter -- }	{YP_002235905; COG2610 H+/gluconate symporter or related permease GR Carbohydrate transport and metabolism ; General function prediction only ;}	{GO:0055085; transmembrane transport; biological_process GO:0016021; integral to membrane; cellular_component GO:0035429; gluconate transmembrane transport; biological_process GO:0016020; membrane; cellular_component GO:0015128; gluconate transmembrane transporter activity; molecular_function}
K21_GM000029	{Chromosome:28377:29300:+}	{WP_004188006.1; MULTISPECIES: DNA-binding transcriptional regulator DsdC [Klebsiella|Klebsiella pneumoniae]}	{P46068; DSDC_ECOLI HTH-type transcriptional regulator DsdC OS=Escherichia coli (strain K12) GN=dsdC PE=2 SV=2}	{kpn:KPN_04079; K13636 dsdC LysR family transcriptional regulator, D-serine deaminase activator -- }	{YP_002235906; COG0583 DNA-binding transcriptional regulator, LysR family K Transcription ;}	{GO:0003700; sequence-specific DNA binding transcription factor activity; molecular_function GO:0006355; regulation of transcription, DNA-dependent; biological_process}
K21_GM000030	{Chromosome:29460:30644:-}	{WP_004181587.1; sugar (and other) transporter family protein [Klebsiella pneumoniae subsp. pneumoniae]}	{P31442; EMRD_ECOLI Multidrug resistance protein D OS=Escherichia coli (strain K12) GN=emrD PE=1 SV=2}	{kpi:D364_20850; K08154 emrD MFS transporter, DHA1 family, 2-module integral membrane pump EmrD -- }	{YP_002235907; COG2814 Predicted arabinose efflux permease, MFS family G Carbohydrate transport and metabolism ;}	{GO:0055085; transmembrane transport; biological_process GO:0006810; transport; biological_process GO:0016021; integral to membrane; cellular_component}
K21_GM000031	{Chromosome:30820:31653:-}	{EJJ59547.1; Transporter, drug/metabolite exporter family protein [Klebsiella pneumoniae]}	{NA}	{kpa:KPNJ1_00029; }	{YP_002235908; COG0697 Permease of the drug/metabolite transporter (DMT) superfamily GER Carbohydrate transport and metabolism ; Amino acid transport and metabolism ; General function prediction only ;}	{GO:0016020; membrane; cellular_component GO:0016021; integral to membrane; cellular_component GO:0015693; magnesium ion transport; biological_process GO:0042710; biofilm formation; biological_process GO:0015095; magnesium ion transmembrane transporter activity; molecular_function}
K21_GM000032	{Chromosome:31722:32180:-}	{BAH65864.1; Putative acyltransferase [Klebsiella pneumoniae]}	{NA}	{kpa:KPNJ1_00030; }	{YP_002235909; COG0454 N-acetyltransferase, GNAT superfamily (includes histone acetyltransferase HPA2) KR Transcription ; General function prediction only ;}	{GO:0008080; N-acetyltransferase activity; molecular_function GO:0016747; transferase activity, transferring acyl groups other than amino-acyl groups; molecular_function}
K21_GM000033	{Chromosome:32259:32348:-}	{NA}	{NA}	{kpg:KPNIH32_27300; K19148 tisB small toxic protein TisB -- }	{NA}	{GO:0005887; integral to plasma membrane; cellular_component GO:0009432; SOS response; biological_process GO:0005253; anion channel activity; molecular_function GO:0022611; dormancy process; biological_process}
K21_GM000034	{Chromosome:33011:33106:+}	{ABR79458.1; ilvB leader peptide family protein [Klebsiella oxytoca|Klebsiella pneumoniae|Klebsiella variicola]}	{NA}	{kpa:KPNJ1_00033; }	{NA}	{NA}
K21_GM000035	{Chromosome:33241:34899:+}	{WP_004198592.1; MULTISPECIES: acetolactate synthase large subunit biosynthetic type [Klebsiella|Klebsiella oxytoca|Klebsiella pneumoniae]}	{P08142; ILVB_ECOLI Acetolactate synthase isozyme 1 large subunit OS=Escherichia coli (strain K12) GN=ilvB PE=1 SV=1}	{kpa:KPNJ1_00034; K01652 E2.2.1.6L, ilvB, ilvG, ilvI acetolactate synthase I/II/III large subunit 2.2.1.6 Metabolism; Carbohydrate metabolism; Butanoate metabolism [PATH:ko00650] Metabolism; Carbohydrate metabolism; C5-Branched dibasic acid metabolism [PATH:ko00660] Metabolism; Amino acid metabolism; Valine, leucine and isoleucine biosynthesis [PATH:ko00290] Metabolism; Metabolism of cofactors an…	{YP_002235911; COG0028 Acetolactate synthase large subunit or other thiamine pyrophosphate-requiring enzyme EH Amino acid transport and metabolism ; Coenzyme transport and metabolism ;}	{GO:0030976; thiamine pyrophosphate binding; molecular_function GO:0003824; NA GO:0019385; methanogenesis, from acetate; biological_process GO:0000287; magnesium ion binding; molecular_function}
K21_GM000036	{Chromosome:34903:35190:+}	{WP_002923283.1; AHASI regulatory subunit (Acetolactate synthase 1 regulatory subunit) [Klebsiella pneumoniae|Klebsiella sp.|Klebsiella variicola]}	{P0ADG0; ILVN_ECO57 Acetolactate synthase isozyme 1 small subunit OS=Escherichia coli O157:H7 GN=ilvN PE=3 SV=1}	{kpa:KPNJ1_00035; K01653 E2.2.1.6S, ilvH, ilvN acetolactate synthase I/III small subunit 2.2.1.6 Metabolism; Carbohydrate metabolism; Butanoate metabolism [PATH:ko00650] Metabolism; Carbohydrate metabolism; C5-Branched dibasic acid metabolism [PATH:ko00660] Metabolism; Amino acid metabolism; Valine, leucine and isoleucine biosynthesis [PATH:ko00290] Metabolism; Metabolism of cofactors and vitamin…	{YP_002235912; COG0440 Acetolactate synthase, small subunit E Amino acid transport and metabolism ;}	{NA}
K21_GM000037	{Chromosome:35341:35934:+}	{WP_002923282.1; response regulator (activator) in two-component regulatory system wtih UhpB, regulates uhpT expression (LuxR/UhpA family) [Klebsiella pneumoniae]}	{P0AGA8; UHPA_ECO57 Transcriptional regulatory protein UhpA OS=Escherichia coli O157:H7 GN=uhpA PE=3 SV=1}	{kpa:KPNJ1_00036; K07686 uhpA two-component system, NarL family, uhpT operon response regulator UhpA -- Environmental Information Processing; Signal transduction; Two-component system [PATH:ko02020]}	{YP_002235913; COG2197 DNA-binding response regulator, NarL/FixJ family, contains REC and HTH domains TK Signal transduction mechanisms ; Transcription ;}	{GO:0006310; DNA recombination; biological_process GO:0000160; two-component signal transduction system (phosphorelay); biological_process GO:0000150; recombinase activity; molecular_function GO:0016987; sigma factor activity; molecular_function GO:0019069; viral capsid assembly; biological_process GO:0043565; sequence-specific DNA binding; molecular_function GO:0006352; transcription initiation,…
K21_GM000038	{Chromosome:35931:37433:+}	{WP_002923281.1; sensory histidine kinase in two-component regulatory sytem with UhpA [Klebsiella pneumoniae|Klebsiella sp.]}	{P27668; UHPB_SALTY Signal transduction histidine-protein kinase/phosphatase UhpB OS=Salmonella typhimurium (strain LT2 / SGSC1412 / ATCC 700720) GN=uhpB PE=3 SV=2}	{kpa:KPNJ1_00037; K07675 uhpB two-component system, NarL family, sensor histidine kinase UhpB 2.7.13.3 Environmental Information Processing; Signal transduction; Two-component system [PATH:ko02020]}	{YP_002235914; COG3851 Signal transduction histidine kinase, glucose-6-phosphate specific T Signal transduction mechanisms ;}	{GO:0000160; two-component signal transduction system (phosphorelay); biological_process GO:0046983; protein dimerization activity; molecular_function GO:0000155; two-component sensor activity; molecular_function GO:0016021; integral to membrane; cellular_component}
K21_GM000039	{Chromosome:37445:38773:+}	{WP_004188013.1; MULTISPECIES: regulatory protein UhpC [Klebsiella|Klebsiella oxytoca|Klebsiella pneumoniae]}	{P09836; UHPC_ECOLI Membrane sensor protein UhpC OS=Escherichia coli (strain K12) GN=uhpC PE=1 SV=3}	{kpa:KPNJ1_00038; K07783 uhpC MFS transporter, OPA family, sugar phosphate sensor protein UhpC -- Environmental Information Processing; Signal transduction; Two-component system [PATH:ko02020]}	{YP_002235915; COG2271 Sugar phosphate permease G Carbohydrate transport and metabolism ;}	{GO:0016021; integral to membrane; cellular_component GO:0055085; transmembrane transport; biological_process}
K21_GM000040	{Chromosome:38919:40310:+}	{WP_002923280.1; phosphoglycerate transporter family protein [Klebsiella pneumoniae subsp. pneumoniae]}	{P27670; UHPT_SALTY Hexose-6-phosphate:phosphate antiporter OS=Salmonella typhimurium (strain LT2 / SGSC1412 / ATCC 700720) GN=uhpT PE=2 SV=2}	{kpa:KPNJ1_00039; K07784 uhpT MFS transporter, OPA family, hexose phosphate transport protein UhpT -- Environmental Information Processing; Signal transduction; Two-component system [PATH:ko02020]}	{YP_002235916; COG2271 Sugar phosphate permease G Carbohydrate transport and metabolism ;}	{GO:0006810; transport; biological_process GO:0016021; integral to membrane; cellular_component GO:0016020; membrane; cellular_component GO:0055085; transmembrane transport; biological_process GO:0005215; NA}
K21_GM000041	{Chromosome:40447:40899:+}	{BAH65855.1; hypothetical protein [Klebsiella pneumoniae]}	{P0ADL5; YICN_ECO57 Uncharacterized protein YicN OS=Escherichia coli O157:H7 GN=yicN PE=4 SV=2}	{kpo:KPN2242_23425; }	{NA}	{GO:0016020; membrane; cellular_component}
K21_GM000042	{Chromosome:41336:41446:-}	{ESL49481.1; Toxin-antitoxin system, toxin component, RelE family (fragment) [Klebsiella pneumoniae]}	{NA}	{NA}	{NA}	{NA}
K21_GM000043	{Chromosome:41446:41727:-}	{ESM28262.1; putative cytoplasmic protein [Klebsiella oxytoca|Klebsiella pneumoniae]}	{NA}	{eae:EAE_06850; }	{YP_002235919; COG4737 Uncharacterized protein S Function unknown ;}	{NA}
K21_GM000044	{Chromosome:41906:43099:+}	{WP_004188018.1; purine ribonucleoside efflux pump NepI [Klebsiella pneumoniae]}	{B5QU11; NEPI_SALEP Purine ribonucleoside efflux pump NepI OS=Salmonella enteritidis PT4 (strain P125109) GN=nepI PE=3 SV=1}	{kpp:A79E_0042; K03445 nepI MFS transporter, DHA1 family, purine ribonucleoside efflux pump -- }	{YP_002235920; COG2814 Predicted arabinose efflux permease, MFS family G Carbohydrate transport and metabolism ;}	{GO:0055085; transmembrane transport; biological_process GO:0016021; integral to membrane; cellular_component}
K21_GM000045	{Chromosome:43096:43905:-}	{WP_015959164.1; MULTISPECIES: phosphonoacetaldehyde hydrolase [Klebsiella|Klebsiella oxytoca|Klebsiella pneumoniae]}	{A6TFW3; PHNX_KLEP7 Phosphonoacetaldehyde hydrolase OS=Klebsiella pneumoniae subsp. pneumoniae (strain ATCC 700721 / MGH 78578) GN=phnX PE=3 SV=1}	{kpb:FH42_16710; K05306 phnX phosphonoacetaldehyde hydrolase 3.11.1.1 Metabolism; Metabolism of other amino acids; Phosphonate and phosphinate metabolism [PATH:ko00440]}	{YP_007876026; COG0637 Beta-phosphoglucomutase or related phosphatase, HAD superfamily GR Carbohydrate transport and metabolism ; General function prediction only ;}	{NA}
K21_GM000046	{Chromosome:43915:45018:-}	{WP_004173866.1; MULTISPECIES: 2-aminoethylphosphonate--pyruvate transaminase [Enterobacteriaceae|Escherichia coli|Klebsiella oxytoca|Klebsiella pneumoniae]}	{A6TFW2; PHNW_KLEP7 2-aminoethylphosphonate--pyruvate transaminase OS=Klebsiella pneumoniae subsp. pneumoniae (strain ATCC 700721 / MGH 78578) GN=phnW PE=3 SV=1}	{kpb:FH42_16705; K03430 phnW 2-aminoethylphosphonate-pyruvate transaminase 2.6.1.37 Metabolism; Metabolism of other amino acids; Phosphonate and phosphinate metabolism [PATH:ko00440]}	{YP_007876027; COG0075 Archaeal aspartate aminotransferase or a related aminotransferase, includes purine catabolism protein PucG EF Amino acid transport and metabolism ; Nucleotide transport and metabolism ;}	{GO:0030170; pyridoxal phosphate binding; molecular_function GO:0016021; integral to membrane; cellular_component GO:0009058; biosynthetic process; biological_process}
K21_GM000047	{Chromosome:45181:45879:+}	{WP_004145049.1; Putative transcriptional regulator of 2-aminoethylphosphonate degradation operons [Escherichia coli|Klebsiella pneumoniae|Klebsiella sp.]}	{P96061; PHNR_SALTI Putative transcriptional regulator of 2-aminoethylphosphonate degradation operons OS=Salmonella typhi GN=phnR PE=4 SV=1}	{kpb:FH42_16700; }	{YP_007876028; COG2188 DNA-binding transcriptional regulator, GntR family K Transcription ;}	{GO:0006355; regulation of transcription, DNA-dependent; biological_process GO:0003677; DNA binding; molecular_function GO:0003700; sequence-specific DNA binding transcription factor activity; molecular_function GO:0005622; intracellular; cellular_component}
K21_GM000048	{Chromosome:46056:47069:+}	{WP_004188026.1; 2-aminoethylphosphonate ABC transporter, 2-aminoethylphosphonate binding protein [Klebsiella pneumoniae]}	{Q5PFQ8; PHNS_SALPA Putative 2-aminoethylphosphonate-binding periplasmic protein OS=Salmonella paratyphi A (strain ATCC 9150 / SARB42) GN=phnS PE=3 SV=1}	{kpb:FH42_16695; K11081 phnS 2-aminoethylphosphonate transport system substrate-binding protein -- Environmental Information Processing; Membrane transport; ABC transporters [PATH:ko02010]}	{YP_007876029; COG1840 ABC-type Fe3+ transport system, periplasmic component P Inorganic ion transport and metabolism ;}	{GO:0006810; transport; biological_process GO:0005215; NA}
K21_GM000049	{Chromosome:47075:48187:+}	{WP_004188029.1; MULTISPECIES: 2-aminoethylphosphonate ABC transport system ATP-binding subunit PhnT [Enterobacteriaceae|Klebsiella pneumoniae]}	{Q5PFQ7; PHNT_SALPA Putative 2-aminoethylphosphonate import ATP-binding protein PhnT OS=Salmonella paratyphi A (strain ATCC 9150 / SARB42) GN=phnT PE=3 SV=1}	{kpb:FH42_16690; K11084 phnT 2-aminoethylphosphonate transport system ATP-binding protein -- Environmental Information Processing; Membrane transport; ABC transporters [PATH:ko02010]}	{YP_007876030; COG3842 ABC-type Fe3+/spermidine/putrescine transport systems, ATPase components E Amino acid transport and metabolism ;}	{GO:0006810; transport; biological_process GO:0043190; ATP-binding cassette (ABC) transporter complex; cellular_component GO:0005524; ATP binding; molecular_function GO:0016887; ATPase activity; molecular_function GO:0005525; GTP binding; molecular_function GO:0005215; NA GO:0006614; SRP-dependent cotranslational protein targeting to membrane; biological_process GO:0016820; hydrolase activity, ac…
K21_GM000050	{Chromosome:48184:49047:+}	{EKF76566.1; 2-aminoethylphosphonate ABC transporter, permease protein [Klebsiella pneumoniae subsp. pneumoniae KpQ3]}	{P96064; PHNU_SALTY Putative 2-aminoethylphosphonate transport system permease protein PhnU OS=Salmonella typhimurium (strain LT2 / SGSC1412 / ATCC 700720) GN=phnU PE=2 SV=1}	{kpb:FH42_16685; K11083 phnU 2-aminoethylphosphonate transport system permease protein -- Environmental Information Processing; Membrane transport; ABC transporters [PATH:ko02010]}	{YP_007876031; COG0555 ABC-type sulfate transport system, permease component P Inorganic ion transport and metabolism ;}	{GO:0016020; membrane; cellular_component GO:0006810; transport; biological_process}
K21_GM000051	{Chromosome:49050:49847:+}	{WP_004145044.1; MULTISPECIES: 2-aminoethylphosphonate ABC transport system, membrane component PhnV [Enterobacteriaceae|Klebsiella pneumoniae|Klebsiella sp.]}	{Q5PFQ5; PHNV_SALPA Putative 2-aminoethylphosphonate transport system permease protein PhnV OS=Salmonella paratyphi A (strain ATCC 9150 / SARB42) GN=phnV PE=3 SV=1}	{kpb:FH42_16680; K11082 phnV 2-aminoethylphosphonate transport system permease protein -- Environmental Information Processing; Membrane transport; ABC transporters [PATH:ko02010]}	{YP_007876032; COG1177 ABC-type spermidine/putrescine transport system, permease component II E Amino acid transport and metabolism ;}	{GO:0016020; membrane; cellular_component GO:0006810; transport; biological_process}
K21_GM000052	{Chromosome:50047:51426:-}	{WP_004188033.1; Putative maltoporin [Klebsiella pneumoniae]}	{NA}	{kpb:FH42_16675; K02024 lamB maltoporin -- }	{YP_002235921; COG4580 Maltoporin (phage lambda and maltose receptor) G Carbohydrate transport and metabolism ;}	{GO:0006810; transport; biological_process GO:0016020; membrane; cellular_component}
K21_GM000053	{Chromosome:51571:51873:-}	{WP_002923158.1; putative N, N'-diacetylchitobiose-specific phosphotransferase enzyme IIA component [Klebsiella pneumoniae|Klebsiella sp.]}	{P69793; PTQA_ECO57 PTS system N,N'-diacetylchitobiose-specific EIIA component OS=Escherichia coli O157:H7 GN=chbA PE=3 SV=1}	{kpa:KPNJ1_00053; K02759 PTS-Cel-EIIA, celC, chbA PTS system, cellobiose-specific IIA component 2.7.1.196 2.7.1.205 Metabolism; Carbohydrate metabolism; Starch and sucrose metabolism [PATH:ko00500] Environmental Information Processing; Membrane transport; Phosphotransferase system (PTS) [PATH:ko02060]}	{YP_002235922; COG1447 Phosphotransferase system cellobiose-specific component IIA G Carbohydrate transport and metabolism ;}	{GO:0009401; phosphoenolpyruvate-dependent sugar phosphotransferase system; biological_process}
K21_GM000054	{Chromosome:51971:53272:-}	{WP_064177120.1; PTS cellobiose transporter subunit IIC [Klebsiella pneumoniae]}	{NA}	{kpa:KPNJ1_00054; K02761 PTS-Cel-EIIC, celB, chbC PTS system, cellobiose-specific IIC component -- Metabolism; Carbohydrate metabolism; Starch and sucrose metabolism [PATH:ko00500] Environmental Information Processing; Membrane transport; Phosphotransferase system (PTS) [PATH:ko02060]}	{YP_002235923; COG1455 Phosphotransferase system cellobiose-specific component IIC G Carbohydrate transport and metabolism ;}	{GO:0008982; protein-N(PI)-phosphohistidine-sugar phosphotransferase activity; molecular_function GO:0016020; membrane; cellular_component GO:0009401; phosphoenolpyruvate-dependent sugar phosphotransferase system; biological_process}
K21_GM000055	{Chromosome:53305:53619:-}	{WP_004145041.1; putative phosphotransferase system, lactose/cellobiose-specific IIB subunit [Klebsiella pneumoniae]}	{Q45399; PTEB_GEOSE PTS system cellobiose-specific EIIB component OS=Geobacillus stearothermophilus GN=celA PE=1 SV=1}	{kpb:FH42_16660; K02760 PTS-Cel-EIIB, celA, chbB PTS system, cellobiose-specific IIB component 2.7.1.196 2.7.1.205 Metabolism; Carbohydrate metabolism; Starch and sucrose metabolism [PATH:ko00500] Environmental Information Processing; Membrane transport; Phosphotransferase system (PTS) [PATH:ko02060]}	{YP_002235924; COG1440 Phosphotransferase system cellobiose-specific component IIB G Carbohydrate transport and metabolism ;}	{GO:0009401; phosphoenolpyruvate-dependent sugar phosphotransferase system; biological_process GO:0008982; protein-N(PI)-phosphohistidine-sugar phosphotransferase activity; molecular_function}
K21_GM000056	{Chromosome:53994:54854:+}	{WP_020324162.1; MULTISPECIES: LacI family transcriptional regulator [Enterobacterales|Klebsiella pneumoniae|Klebsiella sp.]}	{NA}	{kpb:FH42_16655; }	{YP_002235925; COG1609 DNA-binding transcriptional regulator, LacI/PurR family K Transcription ;}	{GO:0003677; DNA binding; molecular_function GO:0006355; regulation of transcription, DNA-dependent; biological_process}
K21_GM000057	{Chromosome:55066:56436:+}	{WP_004188038.1; Putative general substrate transporter [Klebsiella pneumoniae subsp. pneumoniae KpQ3]}	{E8ZB61; GALT_PSEPU Gallate transporter OS=Pseudomonas putida GN=galT PE=3 SV=1}	{kpa:KPNJ1_00058; }	{YP_002235926; COG2814 Predicted arabinose efflux permease, MFS family G Carbohydrate transport and metabolism ;}	{GO:0022857; transmembrane transporter activity; molecular_function GO:0016021; integral to membrane; cellular_component GO:0006810; transport; biological_process GO:0055085; transmembrane transport; biological_process}
K21_GM000058	{Chromosome:56450:57712:+}	{WP_004188040.1; MULTISPECIES: protocatechuate 4, 5-dioxygenase subunit alpha [Enterobacterales|Klebsiella pneumoniae]}	{Q88JX5; GALA_PSEPK Gallate dioxygenase OS=Pseudomonas putida (strain ATCC 47054 / DSM 6125 / NCIMB 11950 / KT2440) GN=galA PE=1 SV=1}	{kpv:KPNIH29_25920; K04099 desB, galA gallate dioxygenase 1.13.11.57 Metabolism; Xenobiotics biodegradation and metabolism; Aminobenzoate degradation [PATH:ko00627]}	{YP_002235927; COG3384 Aromatic ring-opening dioxygenase, catalytic subunit, LigB family Q Secondary metabolites biosynthesis, transport and catabolism ;}	{NA}
K21_GM000059	{Chromosome:57709:58899:-}	{WP_002923147.1; bacterial regulatory helix-turn-helix, lysR family protein [Klebsiella pneumoniae]}	{Q88JX7; GALR_PSEPK HTH-type transcriptional regulator GalR OS=Pseudomonas putida (strain ATCC 47054 / DSM 6125 / NCIMB 11950 / KT2440) GN=galR PE=4 SV=1}	{kpa:KPNJ1_00060; K16516 galR LysR family transcriptional regulator, regulator for genes of the gallate degradation pathway -- }	{YP_002235928; COG0583 DNA-binding transcriptional regulator, LysR family K Transcription ;}	{GO:0003824; NA GO:0003677; DNA binding; molecular_function GO:0003700; sequence-specific DNA binding transcription factor activity; molecular_function GO:0006259; DNA metabolic process; biological_process GO:0005694; chromosome; cellular_component GO:0006355; regulation of transcription, DNA-dependent; biological_process GO:0005524; ATP binding; molecular_function}
K21_GM000060	{Chromosome:59063:59803:+}	{WP_004188042.1; GlcNAc-PI de-N-acetylase family protein [Klebsiella oxytoca|Klebsiella pneumoniae]}	{Q88JX8; GALB_PSEPK 4-oxalmesaconate hydratase OS=Pseudomonas putida (strain ATCC 47054 / DSM 6125 / NCIMB 11950 / KT2440) GN=galB PE=1 SV=1}	{kpb:FH42_16635; K16515 galB 4-oxalomesaconate hydratase 4.2.1.83 Metabolism; Xenobiotics biodegradation and metabolism; Benzoate degradation [PATH:ko00362]}	{YP_002235929; COG2120 N-acetylglucosaminyl deacetylase, LmbE family G Carbohydrate transport and metabolism ;}	{GO:0030246; carbohydrate binding; molecular_function}
K21_GM000061	{Chromosome:59800:60513:+}	{WP_004145036.1; Putative siderophore biosynthesis protein, related to 2-demethylmenaquinone methyltransferase [Klebsiella oxytoca|Klebsiella pneumoniae]}	{Q88JX9; GALC_PSEPK 4-carboxy-4-hydroxy-2-oxoadipic acid aldolase OS=Pseudomonas putida (strain ATCC 47054 / DSM 6125 / NCIMB 11950 / KT2440) GN=galC PE=1 SV=1}	{kpn:KPN_04048; K10218 ligK, galC 4-hydroxy-4-methyl-2-oxoglutarate aldolase 4.1.3.17 Metabolism; Carbohydrate metabolism; C5-Branched dibasic acid metabolism [PATH:ko00660] Metabolism; Xenobiotics biodegradation and metabolism; Benzoate degradation [PATH:ko00362]}	{YP_002235930; COG0684 Regulator of RNase E activity RraA J Translation, ribosomal structure and biogenesis ;}	{NA}
K21_GM000062	{Chromosome:60544:61599:+}	{WP_004186236.1; MULTISPECIES: hypothetical protein [Enterobacteriaceae|Klebsiella pneumoniae|Klebsiella pneumoniae,]}	{Q88JY0; GALD_PSEPK 4-oxalomesaconate tautomerase OS=Pseudomonas putida (strain ATCC 47054 / DSM 6125 / NCIMB 11950 / KT2440) GN=galD PE=1 SV=1}	{kpp:A79E_0060; K16514 galD 4-oxalomesaconate tautomerase 5.3.2.8 Metabolism; Xenobiotics biodegradation and metabolism; Benzoate degradation [PATH:ko00362]}	{YP_002235931; COG2828 2-Methylaconitate cis-trans-isomerase PrpF (2-methyl citrate pathway) C Energy production and conversion ;}	{NA}
K21_GM000063	{Chromosome:61599:62465:+}	{EKF76579.1; Putative oxidoreductase, NAD-binding protein [Klebsiella pneumoniae subsp. pneumoniae KpQ3]}	{NA}	{kpo:KPN2242_23310; }	{YP_002235932; COG2084 3-hydroxyisobutyrate dehydrogenase or related beta-hydroxyacid dehydrogenase I Lipid transport and metabolism ;}	{GO:0016491; oxidoreductase activity; molecular_function GO:0046168; glycerol-3-phosphate catabolic process; biological_process GO:0016616; oxidoreductase activity, acting on the CH-OH group of donors, NAD or NADP as acceptor; molecular_function GO:0004616; phosphogluconate dehydrogenase (decarboxylating) activity; molecular_function GO:0051287; NAD binding; molecular_function GO:0055114; oxidati…
K21_GM000064	{Chromosome:62469:62744:-}	{AHM76846.1; hypothetical protein [Klebsiella pneumoniae]}	{Q2M7X4; YICS_ECOLI Uncharacterized protein YicS OS=Escherichia coli (strain K12) GN=yicS PE=4 SV=1}	{kpa:KPNJ1_00065; }	{NA}	{NA}
K21_GM000065	{Chromosome:62866:63768:-}	{EKF76581.1; Inner membrane transporter yicL [Klebsiella pneumoniae subsp. pneumoniae KpQ3]}	{P31437; YICL_ECOLI Uncharacterized inner membrane transporter YicL OS=Escherichia coli (strain K12) GN=yicL PE=1 SV=1}	{kpa:KPNJ1_00066; }	{YP_002235934; COG0697 Permease of the drug/metabolite transporter (DMT) superfamily GER Carbohydrate transport and metabolism ; Amino acid transport and metabolism ; General function prediction only ;}	{GO:0016020; membrane; cellular_component GO:0016021; integral to membrane; cellular_component}
K21_GM000066	{Chromosome:63801:63902:-}	{AHM76848.1; hypothetical protein [Klebsiella pneumoniae]}	{NA}	{kpa:KPNJ1_00067; }	{NA}	{NA}
K21_GM000067	{Chromosome:63920:65353:-}	{WP_004150245.1; MULTISPECIES: PTS N-acetylmuramic acid transporter subunits IIBC [Enterobacterales|Klebsiella pneumoniae]}	{Q7N9D9; PTYBC_PHOLL PTS system N-acetylmuramic acid-specific EIIBC component OS=Photorhabdus luminescens subsp. laumondii (strain DSM 15139 / CIP 105565 / TT01) GN=murP PE=3 SV=1}	{kpa:KPNJ1_00068; K11191 PTS-Mur-EIIB, murP PTS system, N-acetylmuramic acid-specific IIB component 2.7.1.192 Metabolism; Carbohydrate metabolism; Amino sugar and nucleotide sugar metabolism [PATH:ko00520] Environmental Information Processing; Membrane transport; Phosphotransferase system (PTS) [PATH:ko02060]}	{YP_002235935; COG1264 Phosphotransferase system IIB components G Carbohydrate transport and metabolism ;}	{GO:0008982; protein-N(PI)-phosphohistidine-sugar phosphotransferase activity; molecular_function GO:0016020; membrane; cellular_component GO:0009401; phosphoenolpyruvate-dependent sugar phosphotransferase system; biological_process}
K21_GM000068	{Chromosome:65378:66280:-}	{WP_002923109.1; MULTISPECIES: N-acetylmuramic acid 6-phosphate etherase [Enterobacteriaceae|Escherichia coli|Klebsiella oxytoca|Klebsiella pneumoniae|Klebsiella sp.]}	{Q8GC81; MURQ_ENTAE N-acetylmuramic acid 6-phosphate etherase OS=Enterobacter aerogenes GN=murQ PE=3 SV=1}	{kpa:KPNJ1_00069; K07106 murQ N-acetylmuramic acid 6-phosphate etherase 4.2.1.126 Metabolism; Carbohydrate metabolism; Amino sugar and nucleotide sugar metabolism [PATH:ko00520]}	{YP_002235936; COG2103 N-acetylmuramic acid 6-phosphate (MurNAc-6-P) etherase M Cell wall/membrane/envelope biogenesis ;}	{GO:0097367; NA GO:1901135; NA}
K21_GM000069	{Chromosome:66443:67606:-}	{WP_004188053.1; MFS transporter, DHA1 family, bicyclomycin/chloramphenicol resistance protein [Klebsiella pneumoniae]}	{NA}	{kpa:KPNJ1_00070; K07552 bcr, tcaB MFS transporter, DHA1 family, multidrug resistance protein -- }	{YP_002235937; COG2814 Predicted arabinose efflux permease, MFS family G Carbohydrate transport and metabolism ;}	{GO:0055085; transmembrane transport; biological_process GO:0016021; integral to membrane; cellular_component GO:0022857; transmembrane transporter activity; molecular_function}
K21_GM000070	{Chromosome:67652:68998:-}	{WP_004188056.1; NodT family efflux transporter, outer membrane factor (OMF) lipoprotein [Klebsiella sp. 4_1_44FAA]}	{Q51487; OPRM_PSEAE Outer membrane protein OprM OS=Pseudomonas aeruginosa (strain ATCC 15692 / DSM 22644 / CIP 104116 / JCM 14847 / LMG 12228 / 1C / PRS 101 / PAO1) GN=oprM PE=1 SV=2}	{kpb:FH42_16590; K18139 oprM, emhC, ttgC, cusC, adeK, smeF, mtrE, cmeC, gesC outer membrane protein, multidrug efflux system -- Cellular Processes; Cellular community - prokaryotes; Quorum sensing [PATH:ko02024] Human Diseases; Drug resistance; beta-Lactam resistance [PATH:ko01501]}	{YP_002235938; COG1538 Outer membrane protein TolC M Cell wall/membrane/envelope biogenesis ;}	{GO:0006810; transport; biological_process GO:0071973; bacterial-type flagellar cell motility; biological_process GO:0009288; bacterial-type flagellum; cellular_component GO:0005215; NA}
K21_GM000071	{Chromosome:69020:72127:-}	{WP_004151514.1; MULTISPECIES: multidrug efflux RND transporter permease subunit [Enterobacterales|Klebsiella pneumoniae|Klebsiella variicola]}	{P31224; ACRB_ECOLI Multidrug efflux pump subunit AcrB OS=Escherichia coli (strain K12) GN=acrB PE=1 SV=1}	{kpa:KPNJ1_00072; K18138 acrB, mexB, adeJ, smeE, mtrD, cmeB multidrug efflux pump -- Human Diseases; Drug resistance; beta-Lactam resistance [PATH:ko01501] Human Diseases; Drug resistance; Cationic antimicrobial peptide (CAMP) resistance [PATH:ko01503]}	{YP_002235939; COG0841 Multidrug efflux pump subunit AcrB V Defense mechanisms ;}	{GO:0016020; membrane; cellular_component GO:0006810; transport; biological_process GO:0005215; NA}
K21_GM000072	{Chromosome:72127:73155:-}	{WP_038432397.1; MexE family multidrug efflux RND transporter periplasmic adaptor subunit [Klebsiella pneumoniae]}	{P0AE07; ACRA_ECO57 Multidrug efflux pump subunit AcrA OS=Escherichia coli O157:H7 GN=acrA PE=3 SV=1}	{kpr:KPR_0069; K03585 acrA, mexA, adeI, smeD, mtrC, cmeA membrane fusion protein, multidrug efflux system -- Human Diseases; Drug resistance; beta-Lactam resistance [PATH:ko01501] Human Diseases; Drug resistance; Cationic antimicrobial peptide (CAMP) resistance [PATH:ko01503]}	{YP_002235940; COG0845 Multidrug efflux pump subunit AcrA (membrane-fusion protein) MV Cell wall/membrane/envelope biogenesis ; Defense mechanisms ;}	{GO:0016020; membrane; cellular_component GO:0055085; transmembrane transport; biological_process GO:0005215; NA}
K21_GM000073	{Chromosome:73229:73426:+}	{WP_002923065.1; MULTISPECIES: hypothetical protein [Enterobacterales|Klebsiella pneumoniae|Klebsiella pneumoniae,|Klebsiella sp.|Klebsiella variicola,]}	{NA}	{kpg:KPNIH32_27110; }	{NA}	{NA}
K21_GM000074	{Chromosome:73679:74047:+}	{WP_004181565.1; MULTISPECIES: blasticidin S-acetyltransferase [Klebsiella|Klebsiella oxytoca|Klebsiella pneumoniae|Klebsiella sp.]}	{P19997; BLS_STRMO Blasticidin-S acetyltransferase OS=Streptomyces morookaense GN=bls PE=4 SV=1}	{kpx:PMK1_01543; }	{YP_002235943; COG0456 Ribosomal protein S18 acetylase RimI and related acetyltransferases J Translation, ribosomal structure and biogenesis ;}	{GO:0005874; microtubule; cellular_component GO:0071929; alpha-tubulin acetylation; biological_process GO:0008080; N-acetyltransferase activity; molecular_function GO:0019799; tubulin N-acetyltransferase activity; molecular_function GO:0016747; transferase activity, transferring acyl groups other than amino-acyl groups; molecular_function}
K21_GM000075	{Chromosome:74233:74565:-}	{SBH89272.1; Uncharacterised protein [Klebsiella pneumoniae]}	{NA}	{NA}	{NA}	{NA}
K21_GM000076	{Chromosome:74669:75316:-}	{WP_004181564.1; Transcriptional regulator RutR of pyrimidine catabolism (TetR family) [Klebsiella pneumoniae]}	{NA}	{kpi:D364_20625; }	{YP_002235944; COG1309 DNA-binding transcriptional regulator, AcrR family K Transcription ;}	{GO:0006310; DNA recombination; biological_process GO:0045892; negative regulation of transcription, DNA-dependent; biological_process GO:0006355; regulation of transcription, DNA-dependent; biological_process GO:0003677; DNA binding; molecular_function}
K21_GM000077	{Chromosome:75424:76890:+}	{WP_004188065.1; MULTISPECIES: EmrB/QacA family drug resistance transporter [Klebsiella|Klebsiella pneumoniae]}	{P9WG84; Y1877_MYCTO Uncharacterized MFS-type transporter MT1926 OS=Mycobacterium tuberculosis (strain CDC 1551 / Oshkosh) GN=MT1926 PE=3 SV=1}	{kpe:KPK_0061; }	{YP_002235945; COG2814 Predicted arabinose efflux permease, MFS family G Carbohydrate transport and metabolism ;}	{GO:0016021; integral to membrane; cellular_component GO:0006810; transport; biological_process GO:0016020; membrane; cellular_component GO:0022857; transmembrane transporter activity; molecular_function GO:0055085; transmembrane transport; biological_process GO:0005215; NA}
K21_GM000078	{Chromosome:76887:77801:-}	{CTQ30623.1; LysR substrate binding domain protein [Klebsiella pneumoniae]}	{NA}	{kpn:KPN_04035; }	{YP_002235946; COG0583 DNA-binding transcriptional regulator, LysR family K Transcription ;}	{GO:0019799; tubulin N-acetyltransferase activity; molecular_function GO:0003700; sequence-specific DNA binding transcription factor activity; molecular_function GO:0071929; alpha-tubulin acetylation; biological_process GO:0006355; regulation of transcription, DNA-dependent; biological_process GO:0005874; microtubule; cellular_component}
K21_GM000079	{Chromosome:77897:78523:+}	{WP_004188071.1; Putative enzyme with a phophatase-like domain [Klebsiella pneumoniae]}	{NA}	{kpa:KPNJ1_00080; K07006 K07006 uncharacterized protein -- }	{YP_002235947; COG3576 Predicted flavin-nucleotide-binding protein, pyridoxine 5'-phosphate oxidase superfamily R General function prediction only ;}	{GO:0003700; sequence-specific DNA binding transcription factor activity; molecular_function GO:0006355; regulation of transcription, DNA-dependent; biological_process}
K21_GM000080	{Chromosome:78526:78996:+}	{WP_002923016.1; Protein of uncharacterised function (DUF1348) [Escherichia coli]}	{NA}	{kpa:KPNJ1_00081; K09958 K09958 uncharacterized protein -- }	{YP_002235948; COG3558 Uncharacterized conserved protein, nuclear transport factor 2 (NTF2) superfamily S Function unknown ;}	{NA}
K21_GM000081	{Chromosome:79017:79553:-}	{WP_004188074.1; macrophage infectivity potentiator-related protein [Klebsiella oxytoca|Klebsiella pneumoniae]}	{NA}	{kpn:KPN_04032; }	{YP_002235949; COG2128 Alkylhydroperoxidase family enzyme, contains CxxC motif P Inorganic ion transport and metabolism ;}	{GO:0051920; peroxiredoxin activity; molecular_function GO:0055114; oxidation-reduction process; biological_process GO:0006355; regulation of transcription, DNA-dependent; biological_process GO:0003690; double-stranded DNA binding; molecular_function GO:0043565; sequence-specific DNA binding; molecular_function}
K21_GM000082	{Chromosome:79670:80575:+}	{WP_023279337.1; MULTISPECIES: AraC family transcriptional regulator [Klebsiella|Klebsiella oxytoca|Klebsiella pneumoniae]}	{NA}	{kpa:KPNJ1_00083; K18991 mtrA AraC family transcriptional regulator, activator of mtrCDE -- }	{YP_002235950; COG2207 AraC-type DNA-binding domain and AraC-containing proteins K Transcription ;}	{GO:0003700; sequence-specific DNA binding transcription factor activity; molecular_function GO:0043565; sequence-specific DNA binding; molecular_function GO:0006355; regulation of transcription, DNA-dependent; biological_process}
K21_GM000083	{Chromosome:80736:81512:+}	{EGF65203.1; D-methionine-binding lipoprotein MetQ [Klebsiella pneumoniae|Klebsiella sp.]}	{P04846; NLPA_ECOLI Lipoprotein 28 OS=Escherichia coli (strain K12) GN=nlpA PE=1 SV=1}	{kpb:FH42_16530; K02073 metQ D-methionine transport system substrate-binding protein -- Environmental Information Processing; Membrane transport; ABC transporters [PATH:ko02010]}	{YP_002235951; COG1464 ABC-type metal ion transport system, periplasmic component/surface antigen P Inorganic ion transport and metabolism ;}	{GO:0005215; NA GO:0006810; transport; biological_process}
K21_GM000084	{Chromosome:81537:82391:+}	{WP_002922972.1; Permease of the drug/metabolite transporter (DMT) superfamily [Escherichia coli|Klebsiella pneumoniae|Klebsiella variicola]}	{NA}	{kpa:KPNJ1_00085; }	{YP_002235952; COG0697 Permease of the drug/metabolite transporter (DMT) superfamily GER Carbohydrate transport and metabolism ; Amino acid transport and metabolism ; General function prediction only ;}	{GO:0016021; integral to membrane; cellular_component GO:0004579; dolichyl-diphosphooligosaccharide-protein glycotransferase activity; molecular_function GO:0016020; membrane; cellular_component GO:0008250; oligosaccharyltransferase complex; cellular_component}
K21_GM000085	{Chromosome:82381:82941:-}	{WP_002922970.1; MULTISPECIES: ADP-ribose pyrophosphatase [Enterobacterales|Escherichia coli|Klebsiella oxytoca|Klebsiella pneumoniae|Klebsiella sp.]}	{NA}	{kpa:KPNJ1_00086; }	{YP_002235953; COG0494 8-oxo-dGTP pyrophosphatase MutT and related house-cleaning NTP pyrophosphohydrolases, NUDIX family V Defense mechanisms ;}	{GO:0016787; hydrolase activity; molecular_function}
K21_GM000086	{Chromosome:83107:83886:+}	{WP_004188080.1; metallo-beta-lactamase domain protein [Klebsiella oxytoca|Klebsiella pneumoniae]}	{P96655; YDDR_BACSU UPF0173 protein YddR OS=Bacillus subtilis (strain 168) GN=yddR PE=3 SV=1}	{kpp:A79E_0082; }	{YP_002235954; COG2220 L-ascorbate metabolism protein UlaG, beta-lactamase superfamily G Carbohydrate transport and metabolism ;}	{GO:0009058; biosynthetic process; biological_process GO:0016742; hydroxymethyl-, formyl- and related transferase activity; molecular_function}
K21_GM000087	{Chromosome:83908:84861:+}	{WP_004145010.1; putative helix-turn-helix AraC-type transcriptional regulator [Klebsiella pneumoniae]}	{NA}	{kpr:KPR_0082; }	{YP_002235955; COG4977 Transcriptional regulator GlxA family, contains an amidase domain and an AraC-type DNA-binding HTH domain K Transcription ;}	{GO:0003700; sequence-specific DNA binding transcription factor activity; molecular_function GO:0043565; sequence-specific DNA binding; molecular_function GO:0006355; regulation of transcription, DNA-dependent; biological_process}
K21_GM000088	{Chromosome:84858:85907:-}	{WP_002922967.1; putative zinc-type alcohol dehydrogenase-like protein YahK [Escherichia coli|Klebsiella pneumoniae]}	{P75691; YAHK_ECOLI Aldehyde reductase YahK OS=Escherichia coli (strain K12) GN=yahK PE=1 SV=1}	{kpa:KPNJ1_00089; K13979 yahK uncharacterized zinc-type alcohol dehydrogenase-like protein 1.-.-.- }	{YP_002235956; COG1064 D-arabinose 1-dehydrogenase, Zn-dependent alcohol dehydrogenase family G Carbohydrate transport and metabolism ;}	{GO:0016491; oxidoreductase activity; molecular_function GO:0055114; oxidation-reduction process; biological_process GO:0004616; phosphogluconate dehydrogenase (decarboxylating) activity; molecular_function GO:0051287; NAD binding; molecular_function}
K21_GM000089	{Chromosome:86364:86978:+}	{WP_020803796.1; Crp/Fnr family transcriptional regulator [Klebsiella pneumoniae]}	{NA}	{kpa:KPNJ1_00090; }	{NA}	{GO:0006355; regulation of transcription, DNA-dependent; biological_process GO:0003677; DNA binding; molecular_function}
K21_GM000090	{Chromosome:87029:87319:-}	{WP_004188083.1; antibiotic biosynthesis monooxygenase [Klebsiella pneumoniae]}	{NA}	{kpa:KPNJ1_00091; }	{YP_002235958; COG1359 Quinol monooxygenase YgiN C Energy production and conversion ;}	{GO:0008654; phospholipid biosynthetic process; biological_process GO:0016020; membrane; cellular_component GO:0008715; CDP-diacylglycerol diphosphatase activity; molecular_function}
K21_GM000091	{Chromosome:87321:88328:-}	{WP_004188085.1; bifunctional zinc-containing alcohol dehydrogenase/quinone oxidoreductase [Klebsiella oxytoca|Klebsiella pneumoniae]}	{Q6G7C8; ZDH1_STAAS Zinc-type alcohol dehydrogenase-like protein SAS2087 OS=Staphylococcus aureus (strain MSSA476) GN=SAS2087 PE=3 SV=1}	{kpa:KPNJ1_00092; }	{YP_002235959; COG0604 NADPH:quinone reductase or related Zn-dependent oxidoreductase CR Energy production and conversion ; General function prediction only ;}	{GO:0009089; lysine biosynthetic process via diaminopimelate; biological_process GO:0055114; oxidation-reduction process; biological_process GO:0006813; potassium ion transport; biological_process GO:0003824; NA GO:0050662; coenzyme binding; molecular_function GO:0008839; dihydrodipicolinate reductase activity; molecular_function}
K21_GM000092	{Chromosome:88441:88908:-}	{BAH65804.1; hypothetical protein [Klebsiella pneumoniae subsp. pneumoniae NTUH-K2044, KP1_5384]}	{Q97DZ9; Y3321_CLOAB UPF0311 protein CA_C3321 OS=Clostridium acetobutylicum (strain ATCC 824 / DSM 792 / JCM 1419 / LMG 5710 / VKM B-1787) GN=CA_C3321 PE=1 SV=1}	{kpa:KPNJ1_00093; }	{NA}	{NA}
K21_GM000093	{Chromosome:89462:90856:+}	{WP_002922962.1; sugar (Glycoside-Pentoside-Hexuronide) transporter domain protein [Klebsiella pneumoniae]}	{P31435; YICJ_ECOLI Inner membrane symporter YicJ OS=Escherichia coli (strain K12) GN=yicJ PE=1 SV=2}	{kpa:KPNJ1_00094; K03292 TC.GPH glycoside/pentoside/hexuronide:cation symporter, GPH family -- }	{YP_002235961; COG2211 Na+/melibiose symporter or related transporter G Carbohydrate transport and metabolism ;}	{NA}
K21_GM000094	{Chromosome:90869:93187:+}	{WP_004188087.1; MULTISPECIES: alpha-xylosidase [Klebsiella|Klebsiella oxytoca|Klebsiella pneumoniae]}	{P31434; XYLS_ECOLI Alpha-xylosidase OS=Escherichia coli (strain K12) GN=yicI PE=1 SV=2}	{kpn:KPN_04018; K01811 xylS, yicI alpha-D-xyloside xylohydrolase 3.2.1.177 }	{YP_002235962; COG1501 Alpha-glucosidase, glycosyl hydrolase family GH31 G Carbohydrate transport and metabolism ;}	{GO:0005975; carbohydrate metabolic process; biological_process GO:0004553; hydrolase activity, hydrolyzing O-glycosyl compounds; molecular_function}
K21_GM000095	{Chromosome:93343:94065:+}	{WP_004173889.1; RpiR family transcriptional regulator protein [Klebsiella oxytoca|Klebsiella pneumoniae]}	{NA}	{kpi:D364_20525; }	{YP_002235963; COG1737 DNA-binding transcriptional regulator, MurR/RpiR family, contains HTH and SIS domains K Transcription ;}	{GO:0006355; regulation of transcription, DNA-dependent; biological_process GO:1901135; NA GO:0097367; NA GO:0003700; sequence-specific DNA binding transcription factor activity; molecular_function}
K21_GM000096	{Chromosome:94112:95491:-}	{WP_002922956.1; family 4 glycosyl hydrolase C-terminal domain protein [Klebsiella pneumoniae]}	{NA}	{kpa:KPNJ1_00097; K01222 E3.2.1.86A, celF 6-phospho-beta-glucosidase 3.2.1.86 Metabolism; Carbohydrate metabolism; Glycolysis / Gluconeogenesis [PATH:ko00010] Metabolism; Carbohydrate metabolism; Starch and sucrose metabolism [PATH:ko00500]}	{YP_002235964; COG1486 Alpha-galactosidase/6-phospho-beta-glucosidase, family 4 of glycosyl hydrolase G Carbohydrate transport and metabolism ;}	{GO:0004553; hydrolase activity, hydrolyzing O-glycosyl compounds; molecular_function GO:0005975; carbohydrate metabolic process; biological_process}
K21_GM000097	{Chromosome:95504:97063:-}	{WP_002922953.1; PTS system, maltose and glucose-specific IIC component / PTS system, maltose and glucose-specific IIB component [Escherichia coli|Klebsiella pneumoniae]}	{NA}	{kpa:KPNJ1_00098; K02749 PTS-Glv-EIIB, glvB, malP, aglA PTS system, alpha-glucoside-specific IIB component 2.7.1.208 2.7.1.- Metabolism; Carbohydrate metabolism; Starch and sucrose metabolism [PATH:ko00500] Environmental Information Processing; Membrane transport; Phosphotransferase system (PTS) [PATH:ko02060]}	{YP_002235965; COG1264 Phosphotransferase system IIB components G Carbohydrate transport and metabolism ;}	{GO:0009401; phosphoenolpyruvate-dependent sugar phosphotransferase system; biological_process GO:0016020; membrane; cellular_component GO:0016021; integral to membrane; cellular_component GO:0008982; protein-N(PI)-phosphohistidine-sugar phosphotransferase activity; molecular_function}
K21_GM000098	{Chromosome:97309:99024:-}	{WP_004186173.1; conserved exported hypothetical protein [Klebsiella pneumoniae|Klebsiella pneumoniae,]}	{P31433; YICH_ECOLI Uncharacterized protein YicH OS=Escherichia coli (strain K12) GN=yicH PE=4 SV=2}	{kpi:D364_20510; }	{YP_003212530; COG2982 Uncharacterized protein involved in outer membrane biogenesis M Cell wall/membrane/envelope biogenesis ;}	{NA}
K21_GM000099	{Chromosome:99165:100556:-}	{BAH65794.1; putative purine/xanthine transport protein [Klebsiella pneumoniae subsp. pneumoniae NTUH-K2044]}	{P0AGN1; XANP_ECO57 Xanthine permease XanP OS=Escherichia coli O157:H7 GN=xanP PE=3 SV=1}	{kpa:KPNJ1_00100; K16345 xanP xanthine permease XanP -- }	{YP_002235967; COG2233 Xanthine/uracil permease F Nucleotide transport and metabolism ;}	{GO:0006810; transport; biological_process GO:0016020; membrane; cellular_component GO:0055085; transmembrane transport; biological_process GO:0005215; NA}
K21_GM000100	{Chromosome:100841:102043:+}	{WP_004173891.1; sodium/glutamate symport carrier protein (glutamate permease) [Escherichia coli|Klebsiella pneumoniae]}	{P0AER8; GLTS_ECOLI Sodium/glutamate symporter OS=Escherichia coli (strain K12) GN=gltS PE=1 SV=1}	{kpb:FH42_16410; K03312 gltS glutamate:Na+ symporter, ESS family -- }	{YP_002235968; COG0786 Na+/glutamate symporter E Amino acid transport and metabolism ;}	{GO:0015813; L-glutamate transport; biological_process GO:0016021; integral to membrane; cellular_component GO:0015501; glutamate:sodium symporter activity; molecular_function}
K21_GM000101	{Chromosome:102158:103669:-}	{WP_002922944.1; MULTISPECIES: glycerol kinase [Enterobacterales|Escherichia coli|Klebsiella oxytoca|Klebsiella pneumoniae|Klebsiella sp.]}	{A6TFR2; GLPK_KLEP7 Glycerol kinase OS=Klebsiella pneumoniae subsp. pneumoniae (strain ATCC 700721 / MGH 78578) GN=glpK PE=3 SV=1}	{kpa:KPNJ1_00103; K00864 glpK, GK glycerol kinase 2.7.1.30 Metabolism; Lipid metabolism; Glycerolipid metabolism [PATH:ko00561] Organismal Systems; Endocrine system; PPAR signaling pathway [PATH:ko03320] Organismal Systems; Environmental adaptation; Plant-pathogen interaction [PATH:ko04626]}	{YP_002235969; COG0554 Glycerol kinase C Energy production and conversion ;}	{GO:0016773; phosphotransferase activity, alcohol group as acceptor; molecular_function GO:0005975; carbohydrate metabolic process; biological_process}
K21_GM000102	{Chromosome:103691:104542:-}	{EGF65219.1; Glycerol uptake facilitator protein [Klebsiella pneumoniae]}	{P31140; GLPF_SHIFL Glycerol uptake facilitator protein OS=Shigella flexneri GN=glpF PE=3 SV=2}	{kpa:KPNJ1_00104; K02440 GLPF glycerol uptake facilitator protein -- }	{YP_002235970; COG0580 Glycerol uptake facilitator and related aquaporins (Major Intrinsic Protein Family) G Carbohydrate transport and metabolism ;}	{GO:0006810; transport; biological_process GO:0016020; membrane; cellular_component GO:0005215; NA}
K21_GM000103	{Chromosome:104985:105230:+}	{A6TFR0.1; septal ring assembly protein ZapB [Klebsiella pneumoniae]}	{A6TFR0; ZAPB_KLEP7 Cell division protein ZapB OS=Klebsiella pneumoniae subsp. pneumoniae (strain ATCC 700721 / MGH 78578) GN=zapB PE=3 SV=1}	{kpa:KPNJ1_00105; K09892 zapB cell division protein ZapB -- }	{YP_002235971; COG3074 Cell division protein ZapB, interacts with FtsZ D Cell cycle control, cell division, chromosome partitioning ;}	{GO:0006323; DNA packaging; biological_process GO:0043565; sequence-specific DNA binding; molecular_function GO:0008565; protein transporter activity; molecular_function GO:0005737; cytoplasm; cellular_component GO:0016020; membrane; cellular_component GO:0003700; sequence-specific DNA binding transcription factor activity; molecular_function GO:0006810; transport; biological_process GO:0070840; …
K21_GM000104	{Chromosome:105382:106371:+}	{CCI74581.1; Sulfate-binding protein Sbp [Klebsiella pneumoniae]}	{P0AG78; SUBI_ECOLI Sulfate-binding protein OS=Escherichia coli (strain K12) GN=sbp PE=1 SV=1}	{kpa:KPNJ1_00106; K02048 cysP, sbp sulfate transport system substrate-binding protein -- Metabolism; Energy metabolism; Sulfur metabolism [PATH:ko00920] Environmental Information Processing; Membrane transport; ABC transporters [PATH:ko02010]}	{YP_002235972; COG1613 ABC-type sulfate transport system, periplasmic component P Inorganic ion transport and metabolism ;}	{GO:0005215; NA GO:0006810; transport; biological_process}
K21_GM000105	{Chromosome:106561:107304:+}	{WP_023279336.1; MULTISPECIES: CDP-diacylglycerol pyrophosphatase [Enterobacterales|Klebsiella oxytoca|Klebsiella pneumoniae]}	{B5XTD8; CDH_KLEP3 CDP-diacylglycerol pyrophosphatase OS=Klebsiella pneumoniae (strain 342) GN=cdh PE=3 SV=1}	{kpb:FH42_16385; K01521 cdh CDP-diacylglycerol pyrophosphatase 3.6.1.26 Metabolism; Lipid metabolism; Glycerophospholipid metabolism [PATH:ko00564]}	{YP_002235973; COG2134 CDP-diacylglycerol pyrophosphatase I Lipid transport and metabolism ;}	{GO:0016020; membrane; cellular_component GO:0008654; phospholipid biosynthetic process; biological_process GO:0008715; CDP-diacylglycerol diphosphatase activity; molecular_function}
K21_GM000106	{Chromosome:107369:108673:+}	{WP_004151505.1; sodium: sulfate symporter transmembrane region family protein [Klebsiella pneumoniae]}	{NA}	{kpa:KPNJ1_00108; }	{YP_002235974; COG0471 Di- and tricarboxylate transporter G Carbohydrate transport and metabolism ;}	{GO:0016021; integral to membrane; cellular_component GO:0006814; sodium ion transport; biological_process GO:0016020; membrane; cellular_component GO:0055085; transmembrane transport; biological_process GO:0005215; NA}
K21_GM000107	{Chromosome:108766:109515:-}	{WP_002922909.1; Triosephosphate isomerase (EC 5. 3. 1. 1) [Enterobacter aerogenes|Enterobacter cloacae|Escherichia coli|Klebsiella oxytoca|Klebsiella pneumoniae|Klebsiella quasipneumoniae|Klebsiella sp.|Klebsiella variicola|[Enterobacter] aerogenes]}	{Q7X222; TPIS_KLEPN Triosephosphate isomerase OS=Klebsiella pneumoniae GN=tpiA PE=3 SV=1}	{eae:EAE_06480; K01803 TPI, tpiA triosephosphate isomerase (TIM) 5.3.1.1 Metabolism; Carbohydrate metabolism; Glycolysis / Gluconeogenesis [PATH:ko00010] Metabolism; Carbohydrate metabolism; Fructose and mannose metabolism [PATH:ko00051] Metabolism; Carbohydrate metabolism; Inositol phosphate metabolism [PATH:ko00562] Metabolism; Energy metabolism; Carbon fixation in photosynthetic organisms [PAT…	{YP_002235975; COG0149 Triosephosphate isomerase G Carbohydrate transport and metabolism ;}	{GO:0008152; NA GO:0004807; triose-phosphate isomerase activity; molecular_function}
K21_GM000108	{Chromosome:109643:110209:-}	{WP_002922908.1; Protein of uncharacterised function (DUF1454) [Escherichia coli|Klebsiella oxytoca|Klebsiella pneumoniae]}	{P32160; YIIQ_ECOLI Uncharacterized protein YiiQ OS=Escherichia coli (strain K12) GN=yiiQ PE=3 SV=1}	{kpa:KPNJ1_00110; }	{NA}	{NA}
K21_GM000109	{Chromosome:110358:110786:+}	{WP_002922907.1; conserved hypothetical protein; putative inner membrane protein [Escherichia coli|Klebsiella oxytoca|Klebsiella oxytoca,|Klebsiella pneumoniae|Klebsiella pneumoniae,|Klebsiella sp.]}	{P0AF35; YIIR_ECO57 Uncharacterized protein YiiR OS=Escherichia coli O157:H7 GN=yiiR PE=4 SV=1}	{kpa:KPNJ1_00111; }	{YP_002235977; COG3152 Uncharacterized membrane protein YhaH, DUF805 family S Function unknown ;}	{GO:0016021; integral to membrane; cellular_component}
K21_GM000110	{Chromosome:110787:111533:-}	{WP_004173895.1; MULTISPECIES: ferredoxin--NADP(+) reductase [Enterobacterales|Klebsiella pneumoniae|Klebsiella sp.]}	{P28901; FENR_SHIFL Ferredoxin--NADP reductase OS=Shigella flexneri GN=fpr PE=3 SV=3}	{kpb:FH42_16360; K00528 fpr ferredoxin/flavodoxin---NADP+ reductase 1.18.1.2 1.19.1.1 }	{YP_002235978; COG1018 Ferredoxin-NADP reductase C Energy production and conversion ;}	{GO:0016491; oxidoreductase activity; molecular_function GO:0055114; oxidation-reduction process; biological_process}
K21_GM000111	{Chromosome:111684:112694:-}	{WP_002922903.1; MULTISPECIES: fructose-1, 6-bisphosphatase, class II [Enterobacterales|Klebsiella pneumoniae|Klebsiella sp.|Klebsiella variicola]}	{P0A9D0; GLPX_ECOL6 Fructose-1,6-bisphosphatase class 2 OS=Escherichia coli O6:H1 (strain CFT073 / ATCC 700928 / UPEC) GN=glpX PE=3 SV=1}	{kpa:KPNJ1_00113; K02446 glpX fructose-1,6-bisphosphatase II 3.1.3.11 Metabolism; Carbohydrate metabolism; Glycolysis / Gluconeogenesis [PATH:ko00010] Metabolism; Carbohydrate metabolism; Pentose phosphate pathway [PATH:ko00030] Metabolism; Carbohydrate metabolism; Fructose and mannose metabolism [PATH:ko00051] Metabolism; Energy metabolism; Carbon fixation in photosynthetic organisms [PATH:ko007…	{YP_002235979; COG1494 Fructose-1,6-bisphosphatase/sedoheptulose 1,7-bisphosphatase or related protein G Carbohydrate transport and metabolism ;}	{GO:0006094; gluconeogenesis; biological_process GO:0006071; glycerol metabolic process; biological_process GO:0042132; fructose 1,6-bisphosphate 1-phosphatase activity; molecular_function}
K21_GM000112	{Chromosome:112743:114824:-}	{WP_004151504.1; DNA helicase, ATP-dependent resolution of Holliday junctions, branch migration [Klebsiella pneumoniae subsp. pneumoniae MGH 78578]}	{Q8XD86; RECG_ECO57 ATP-dependent DNA helicase RecG OS=Escherichia coli O157:H7 GN=recG PE=3 SV=1}	{kpa:KPNJ1_00114; K03655 recG ATP-dependent DNA helicase RecG 3.6.4.12 Genetic Information Processing; Replication and repair; Homologous recombination [PATH:ko03440]}	{YP_002235980; COG1200 RecG-like helicase L Replication, recombination and repair ;}	{GO:0003677; DNA binding; molecular_function GO:0016020; membrane; cellular_component GO:0017038; protein import; biological_process GO:0016787; hydrolase activity; molecular_function GO:0005524; ATP binding; molecular_function GO:0003676; nucleic acid binding; molecular_function}
K21_GM000113	{Chromosome:114830:115519:-}	{WP_004181538.1; MULTISPECIES: tRNA (guanosine(18)-2'-O)-methyltransferase TrmH [Enterobacterales|Klebsiella pneumoniae|Klebsiella sp.]}	{P0AGJ3; TRMH_ECO57 tRNA (guanosine(18)-2'-O)-methyltransferase OS=Escherichia coli O157:H7 GN=trmH PE=3 SV=1}	{kpb:FH42_16345; K00556 trmH tRNA (guanosine-2'-O-)-methyltransferase 2.1.1.34 }	{YP_002235981; COG0566 tRNA G18 (ribose-2'-O)-methylase SpoU J Translation, ribosomal structure and biogenesis ;}	{GO:0004520; endodeoxyribonuclease activity; molecular_function GO:0009020; tRNA (guanosine-2'-O-)-methyltransferase activity; molecular_function GO:0008173; RNA methyltransferase activity; molecular_function GO:0006396; RNA processing; biological_process GO:0006281; DNA repair; biological_process GO:0006310; DNA recombination; biological_process GO:0003723; RNA binding; molecular_function}
K21_GM000114	{Chromosome:115524:117644:-}	{WP_004150214.1; GTP pyrophosphokinase, (p)ppGpp synthetase II / Guanosine-3', 5'-bis(diphosphate) 3'-pyrophosphohydrolase [Escherichia coli|Klebsiella oxytoca|Klebsiella pneumoniae|Klebsiella sp.]}	{P0AG25; SPOT_ECO57 Guanosine-3',5'-bis(diphosphate) 3'-pyrophosphohydrolase OS=Escherichia coli O157:H7 GN=spoT PE=3 SV=1}	{kpb:FH42_16340; K01139 spoT GTP diphosphokinase / guanosine-3',5'-bis(diphosphate) 3'-diphosphatase 2.7.6.5 3.1.7.2 Metabolism; Nucleotide metabolism; Purine metabolism [PATH:ko00230]}	{YP_002235982; COG0317 (p)ppGpp synthase/hydrolase, HD superfamily TK Signal transduction mechanisms ; Transcription ;}	{GO:0016020; membrane; cellular_component GO:0006351; transcription, DNA-dependent; biological_process GO:0015969; guanosine tetraphosphate metabolic process; biological_process}
K21_GM000115	{Chromosome:117663:117938:-}	{AKK14594.2; RNA polymerase, omega subunit protein [Escherichia coli K-12]}	{A8ARN6; RPOZ_CITK8 DNA-directed RNA polymerase subunit omega OS=Citrobacter koseri (strain ATCC BAA-895 / CDC 4225-83 / SGSC4696) GN=rpoZ PE=3 SV=1}	{etw:ECSP_4643; K03060 rpoZ DNA-directed RNA polymerase subunit omega 2.7.7.6 Metabolism; Nucleotide metabolism; Purine metabolism [PATH:ko00230] Metabolism; Nucleotide metabolism; Pyrimidine metabolism [PATH:ko00240] Genetic Information Processing; Transcription; RNA polymerase [PATH:ko03020]}	{YP_001456585; COG1758 DNA-directed RNA polymerase, subunit K/omega K Transcription ;}	{GO:0006351; transcription, DNA-dependent; biological_process GO:0003677; DNA binding; molecular_function GO:0003899; DNA-directed RNA polymerase activity; molecular_function}
K21_GM000116	{Chromosome:117993:118616:-}	{AHM76899.1; Guanylate kinase [Klebsiella pneumoniae]}	{Q9X6M5; KGUA_SALTY Guanylate kinase OS=Salmonella typhimurium (strain LT2 / SGSC1412 / ATCC 700720) GN=gmk PE=3 SV=1}	{kpa:KPNJ1_00118; K00942 E2.7.4.8, gmk guanylate kinase 2.7.4.8 Metabolism; Nucleotide metabolism; Purine metabolism [PATH:ko00230]}	{YP_002235984; COG0194 Guanylate kinase F Nucleotide transport and metabolism ;}	{GO:0005524; ATP binding; molecular_function GO:0016887; ATPase activity; molecular_function GO:0016740; transferase activity; molecular_function GO:0005525; GTP binding; molecular_function GO:0003924; GTPase activity; molecular_function}
K21_GM000117	{Chromosome:118908:120551:+}	{WP_004188104.1; DNA ligase B (Polydeoxyribonucleotide synthase [NAD+] B) [Klebsiella pneumoniae]}	{A6TFP6; LIGB_KLEP7 DNA ligase B OS=Klebsiella pneumoniae subsp. pneumoniae (strain ATCC 700721 / MGH 78578) GN=ligB PE=3 SV=1}	{kpt:VK055_3473; K01972 E6.5.1.2, ligA, ligB DNA ligase (NAD+) 6.5.1.2 Genetic Information Processing; Replication and repair; DNA replication [PATH:ko03030] Genetic Information Processing; Replication and repair; Base excision repair [PATH:ko03410] Genetic Information Processing; Replication and repair; Nucleotide excision repair [PATH:ko03420] Genetic Information Processing; Replication and rep…	{YP_002235985; COG0272 NAD-dependent DNA ligase L Replication, recombination and repair ;}	{GO:0003677; DNA binding; molecular_function GO:0003911; DNA ligase (NAD+) activity; molecular_function GO:0006260; DNA replication; biological_process GO:0006281; DNA repair; biological_process}
K21_GM000118	{Chromosome:120557:121174:-}	{WP_002922654.1; conserved hypothetical protein; putative inner membrane protein [Escherichia coli|Klebsiella oxytoca|Klebsiella pneumoniae|Klebsiella pneumoniae,|Klebsiella quasipneumoniae|Klebsiella quasipneumoniae,|Klebsiella sp.|Klebsiella variicola,]}	{P0AGM3; YICG_ECOL6 UPF0126 inner membrane protein YicG OS=Escherichia coli O6:H1 (strain CFT073 / ATCC 700928 / UPEC) GN=yicG PE=3 SV=1}	{kpa:KPNJ1_00120; }	{YP_002235986; COG2860 Uncharacterized membrane protein YeiH S Function unknown ;}	{NA}
K21_GM000119	{Chromosome:121450:122700:+}	{WP_004188107.1; putative voltage-gated ClC-type chloride channel ClcB [Klebsiella pneumoniae]}	{NA}	{kpn:KPN_03993; }	{YP_002235987; COG0038 H+/Cl- antiporter ClcA P Inorganic ion transport and metabolism ;}	{GO:0006821; chloride transport; biological_process GO:0055085; transmembrane transport; biological_process GO:0005247; voltage-gated chloride channel activity; molecular_function GO:0016020; membrane; cellular_component}
K21_GM000120	{Chromosome:122756:123814:-}	{WP_004151500.1; DNA-O6-methylguanine-protein-cysteine S-methyltransferase/transcriptional regulator Ada [Klebsiella pneumoniae BIDMC 31]}	{NA}	{kpa:KPNJ1_00123; K10778 ada AraC family transcriptional regulator, regulatory protein of adaptative response / methylated-DNA-[protein]-cysteine methyltransferase 2.1.1.63 }	{YP_003614446; COG2169 Methylphosphotriester-DNA--protein-cysteine methyltransferase (N-terminal fragment of Ada), contains Zn-binding and two AraC-type DNA-binding domains L Replication, recombination and repair ;}	{GO:0003677; DNA binding; molecular_function GO:0003700; sequence-specific DNA binding transcription factor activity; molecular_function GO:0006355; regulation of transcription, DNA-dependent; biological_process GO:0006281; DNA repair; biological_process GO:0008270; zinc ion binding; molecular_function GO:0008168; methyltransferase activity; molecular_function GO:0043565; sequence-specific DNA bi…
K21_GM000121	{Chromosome:123817:124563:-}	{WP_032413125.1; carboxyvinyl-carboxyphosphonate phosphorylmutase [Klebsiella pneumoniae]}	{NA}	{kpn:KPN_03991; }	{YP_004118008; COG2513 2-Methylisocitrate lyase and related enzymes, PEP mutase family G Carbohydrate transport and metabolism ;}	{GO:0015940; pantothenate biosynthetic process; biological_process GO:0003864; 3-methyl-2-oxobutanoate hydroxymethyltransferase activity; molecular_function}
K21_GM000122	{Chromosome:124746:125609:-}	{WP_002922636.1; conserved hypothetical protein TIGR00255 [Klebsiella oxytoca,|Klebsiella pneumoniae|Klebsiella pneumoniae,|Klebsiella quasipneumoniae|Klebsiella sp.]}	{P23839; YICC_ECOLI UPF0701 protein YicC OS=Escherichia coli (strain K12) GN=yicC PE=1 SV=2}	{kpa:KPNJ1_00125; }	{YP_002235988; COG1561 Uncharacterized conserved protein YicC, UPF0701 family S Function unknown ;}	{GO:0005815; microtubule organizing center; cellular_component}
K21_GM000123	{Chromosome:126109:127809:+}	{WP_023279333.1; MULTISPECIES: acetyltransferase [Enterobacterales|Klebsiella pneumoniae]}	{NA}	{kpn:KPN_03989; }	{YP_002235990; COG3176 Putative hemolysin R General function prediction only ;}	{GO:0016746; transferase activity, transferring acyl groups; molecular_function GO:0008152; NA GO:1990423; NA GO:0007093; mitotic cell cycle checkpoint; biological_process}
K21_GM000124	{Chromosome:127899:128864:+}	{WP_004188110.1; MULTISPECIES: HlyD family secretion protein [Klebsiella|Klebsiella pneumoniae]}	{NA}	{kpv:KPNIH29_25500; K01993 ABC-2.TX HlyD family secretion protein -- }	{YP_002235991; COG1566 Multidrug resistance efflux pump V Defense mechanisms ;}	{GO:0051082; unfolded protein binding; molecular_function}
K21_GM000125	{Chromosome:128857:129774:+}	{WP_023279331.1; putative ABC-type multidrug transport system ATPase component [Klebsiella oxytoca|Klebsiella pneumoniae]}	{NA}	{kpc:KPNIH10_25615; K01990 ABC-2.A ABC-2 type transport system ATP-binding protein -- }	{YP_002235992; COG1131 ABC-type multidrug transport system, ATPase component V Defense mechanisms ;}	{GO:0016887; ATPase activity; molecular_function GO:0005524; ATP binding; molecular_function}
K21_GM000126	{Chromosome:129761:130900:+}	{WP_002922603.1; putative ABC-type multidrug transport system permease component [Klebsiella pneumoniae]}	{NA}	{kpa:KPNJ1_00131; K01992 ABC-2.P ABC-2 type transport system permease protein -- }	{YP_002235993; COG0842 ABC-type multidrug transport system, permease component V Defense mechanisms ;}	{GO:0016020; membrane; cellular_component GO:0006810; transport; biological_process}
K21_GM000127	{Chromosome:130958:131713:+}	{WP_004145273.1; tRNA nucleotidyltransferase [Klebsiella pneumoniae|Klebsiella sp.]}	{B5XTF9; RNPH_KLEP3 Ribonuclease PH OS=Klebsiella pneumoniae (strain 342) GN=rph PE=3 SV=1}	{kpa:KPNJ1_00132; K00989 rph ribonuclease PH 2.7.7.56 }	{YP_002235994; COG0689 Ribonuclease PH J Translation, ribosomal structure and biogenesis ;}	{NA}
K21_GM000128	{Chromosome:131824:132465:+}	{EGF65258.1; Orotate phosphoribosyltransferase [Klebsiella pneumoniae|Klebsiella sp.]}	{B5XTG0; PYRE_KLEP3 Orotate phosphoribosyltransferase OS=Klebsiella pneumoniae (strain 342) GN=pyrE PE=3 SV=1}	{kpa:KPNJ1_00133; K00762 pyrE orotate phosphoribosyltransferase 2.4.2.10 Metabolism; Nucleotide metabolism; Pyrimidine metabolism [PATH:ko00240]}	{YP_002235995; COG0461 Orotate phosphoribosyltransferase F Nucleotide transport and metabolism ;}	{GO:0009116; nucleoside metabolic process; biological_process}
K21_GM000129	{Chromosome:132501:133397:-}	{WP_048255427.1; MULTISPECIES: gluconolactonase [Klebsiella|Klebsiella pneumoniae]}	{NA}	{kpz:KPNIH27_24555; K01053 E3.1.1.17, gnl, RGN gluconolactonase 3.1.1.17 Metabolism; Carbohydrate metabolism; Pentose phosphate pathway [PATH:ko00030] Metabolism; Carbohydrate metabolism; Ascorbate and aldarate metabolism [PATH:ko00053] Metabolism; Xenobiotics biodegradation and metabolism; Caprolactam degradation [PATH:ko00930]}	{YP_002235996; COG3386 Sugar lactone lactonase YvrE G Carbohydrate transport and metabolism ;}	{GO:0016844; strictosidine synthase activity; molecular_function GO:0009058; biosynthetic process; biological_process GO:0004064; arylesterase activity; molecular_function}
K21_GM000130	{Chromosome:133693:134289:-}	{WP_002922598.1; Synthetically lethal with a defective Min system protein A [Klebsiella pneumoniae]}	{A6TFN2; SLMA_KLEP7 Nucleoid occlusion factor SlmA OS=Klebsiella pneumoniae subsp. pneumoniae (strain ATCC 700721 / MGH 78578) GN=slmA PE=1 SV=1}	{kpa:KPNJ1_00134; K05501 slmA, ttk TetR/AcrR family transcriptional regulator -- }	{YP_002235997; COG1309 DNA-binding transcriptional regulator, AcrR family K Transcription ;}	{GO:0006730; one-carbon metabolic process; biological_process GO:0003677; DNA binding; molecular_function GO:0008168; methyltransferase activity; molecular_function}
K21_GM000131	{Chromosome:134414:134869:-}	{WP_004145270.1; MULTISPECIES: deoxyuridine 5'-triphosphate nucleotidohydrolase [Enterobacterales|Escherichia coli|Klebsiella oxytoca|Klebsiella pneumoniae|Klebsiella quasipneumoniae|Klebsiella sp.]}	{A6TFN1; DUT_KLEP7 Deoxyuridine 5'-triphosphate nucleotidohydrolase OS=Klebsiella pneumoniae subsp. pneumoniae (strain ATCC 700721 / MGH 78578) GN=dut PE=3 SV=1}	{kpa:KPNJ1_00136; K01520 dut, DUT dUTP pyrophosphatase 3.6.1.23 Metabolism; Nucleotide metabolism; Pyrimidine metabolism [PATH:ko00240]}	{YP_002235998; COG0756 dUTPase FV Nucleotide transport and metabolism ; Defense mechanisms ;}	{NA}
K21_GM000132	{Chromosome:134850:136067:-}	{BAH65759.1; phosphopantothenoylcysteine decarboxylase/phosphopantothenate--cysteine ligase [Klebsiella pneumoniae|Klebsiella sp.]}	{P0ABQ1; COABC_ECOL6 Coenzyme A biosynthesis bifunctional protein CoaBC OS=Escherichia coli O6:H1 (strain CFT073 / ATCC 700928 / UPEC) GN=coaBC PE=3 SV=2}	{kpi:D364_20345; K13038 coaBC, dfp phosphopantothenoylcysteine decarboxylase / phosphopantothenate---cysteine ligase 4.1.1.36 6.3.2.5 Metabolism; Metabolism of cofactors and vitamins; Pantothenate and CoA biosynthesis [PATH:ko00770]}	{YP_002235999; COG0452 Phosphopantothenoylcysteine synthetase/decarboxylase H Coenzyme transport and metabolism ;}	{GO:0003824; NA}
K21_GM000133	{Chromosome:136246:136902:+}	{AHM76917.1; DNA repair protein radC [Klebsiella pneumoniae]}	{A6TFM9; Y3939_KLEP7 UPF0758 protein KPN78578_39390 OS=Klebsiella pneumoniae subsp. pneumoniae (strain ATCC 700721 / MGH 78578) GN=KPN78578_39390 PE=3 SV=1}	{kpa:KPNJ1_00138; K03630 radC DNA repair protein RadC -- }	{YP_002236000; COG2003 DNA repair protein RadC, contains a helix-hairpin-helix DNA-binding motif L Replication, recombination and repair ;}	{NA}
K21_GM000134	{Chromosome:137155:137355:+}	{EDZ76203.1; ribosomal protein L28 [Escherichia coli O157:H7 str. EC4206]}	{A7ZTI8; RL28_ECO24 50S ribosomal protein L28 OS=Escherichia coli O139:H28 (strain E24377A / ETEC) GN=rpmB PE=3 SV=1}	{etw:ECSP_4631; K02902 RP-L28, MRPL28, rpmB large subunit ribosomal protein L28 -- Genetic Information Processing; Translation; Ribosome [PATH:ko03010]}	{NP_312539; COG0227 Ribosomal protein L28 J Translation, ribosomal structure and biogenesis ;}	{GO:0003735; structural constituent of ribosome; molecular_function}
K21_GM000135	{Chromosome:137376:137543:+}	{WP_002922510.1; LSU ribosomal protein L33p @ LSU ribosomal protein L33p, zinc-independent [Klebsiella pneumoniae|Klebsiella sp.|Klebsiella variicola|[Enterobacter] aerogenes]}	{B5XTG7; RL33_KLEP3 50S ribosomal protein L33 OS=Klebsiella pneumoniae (strain 342) GN=rpmG PE=3 SV=1}	{kpa:KPNJ1_00140; K02913 RP-L33, MRPL33, rpmG large subunit ribosomal protein L33 -- Genetic Information Processing; Translation; Ribosome [PATH:ko03010]}	{YP_002236002; COG0267 Ribosomal protein L33 J Translation, ribosomal structure and biogenesis ;}	{GO:0006412; translation; biological_process GO:0005622; intracellular; cellular_component GO:0003735; structural constituent of ribosome; molecular_function GO:0005840; ribosome; cellular_component}
K21_GM000136	{Chromosome:137679:138488:+}	{WP_004173907.1; formamidopyrimidine/5-formyluracil/ 5-hydroxymethyluracil DNA glycosylase [Klebsiella pneumoniae]}	{A6TFM6; FPG_KLEP7 Formamidopyrimidine-DNA glycosylase OS=Klebsiella pneumoniae subsp. pneumoniae (strain ATCC 700721 / MGH 78578) GN=mutM PE=3 SV=1}	{kpb:FH42_16235; K10563 mutM, fpg formamidopyrimidine-DNA glycosylase 3.2.2.23 4.2.99.18 Genetic Information Processing; Replication and repair; Base excision repair [PATH:ko03410]}	{YP_002236003; COG0266 Formamidopyrimidine-DNA glycosylase L Replication, recombination and repair ;}	{GO:0003906; DNA-(apurinic or apyrimidinic site) lyase activity; molecular_function GO:0016799; hydrolase activity, hydrolyzing N-glycosyl compounds; molecular_function GO:0006284; base-excision repair; biological_process GO:0006289; nucleotide-excision repair; biological_process GO:0003684; damaged DNA binding; molecular_function GO:0008270; zinc ion binding; molecular_function}
K21_GM000137	{Chromosome:138676:139155:-}	{WP_002922501.1; MULTISPECIES: phosphopantetheine adenylyltransferase [Enterobacterales|Escherichia coli|Klebsiella oxytoca|Klebsiella pneumoniae|Klebsiella sp.]}	{A6TFM5; COAD_KLEP7 Phosphopantetheine adenylyltransferase OS=Klebsiella pneumoniae subsp. pneumoniae (strain ATCC 700721 / MGH 78578) GN=coaD PE=3 SV=1}	{kpa:KPNJ1_00142; K00954 E2.7.7.3A, coaD, kdtB pantetheine-phosphate adenylyltransferase 2.7.7.3 Metabolism; Metabolism of cofactors and vitamins; Pantothenate and CoA biosynthesis [PATH:ko00770]}	{YP_002236004; COG0669 Phosphopantetheine adenylyltransferase H Coenzyme transport and metabolism ;}	{GO:0009058; biosynthetic process; biological_process GO:0008771; [citrate (pro-3S)-lyase] ligase activity; molecular_function GO:0003824; NA}
K21_GM000138	{Chromosome:139152:139928:-}	{WP_004145264.1; Lipopolysaccharide core biosynthesis glycosyltransferase waaE [Klebsiella pneumoniae|Klebsiella sp.]}	{Q9XC90; WAAE_KLEPN Lipopolysaccharide core biosynthesis glycosyltransferase WaaE OS=Klebsiella pneumoniae GN=waaE PE=3 SV=1}	{kpb:FH42_16225; K12984 waaE, kdtX (heptosyl)LPS beta-1,4-glucosyltransferase 2.4.1.- }	{YP_002236005; COG1216 Glycosyltransferase, GT2 family G Carbohydrate transport and metabolism ;}	{NA}
K21_GM000139	{Chromosome:139928:141202:-}	{WP_004145263.1; 3-deoxy-D-manno-octulosonic-acid transferase (KDO transferase) [Escherichia coli|Klebsiella oxytoca|Klebsiella pneumoniae|Klebsiella sp.]}	{P0AC77; KDTA_ECO57 3-deoxy-D-manno-octulosonic acid transferase OS=Escherichia coli O157:H7 GN=waaA PE=3 SV=1}	{kpi:D364_20310; K02527 kdtA, waaA 3-deoxy-D-manno-octulosonic-acid transferase 2.4.99.12 2.4.99.13 2.4.99.14 2.4.99.15 Metabolism; Glycan biosynthesis and metabolism; Lipopolysaccharide biosynthesis [PATH:ko00540]}	{YP_002236006; COG1519 3-deoxy-D-manno-octulosonic-acid transferase M Cell wall/membrane/envelope biogenesis ;}	{NA}
K21_GM000140	{Chromosome:141294:142265:-}	{WP_004173909.1; glycosyl transferase, group 2 family protein [Klebsiella pneumoniae|Klebsiella sp.]}	{NA}	{kpn:KPN_03971; }	{YP_002236007; COG0463 Glycosyltransferase involved in cell wall bisynthesis M Cell wall/membrane/envelope biogenesis ;}	{NA}
K21_GM000141	{Chromosome:142313:143407:-}	{WP_004145262.1; N-acetylgalactosamine-N, N'-diacetylbacillosaminyl-diphospho-undecaprenol 4-alpha-N-acetylgalactosaminyltransferase [Klebsiella pneumoniae]}	{NA}	{kpi:D364_20300; }	{YP_002236008; COG0438 Glycosyltransferase involved in cell wall bisynthesis M Cell wall/membrane/envelope biogenesis ;}	{GO:0009058; biosynthetic process; biological_process}
K21_GM000142	{Chromosome:143410:144537:-}	{WP_004188124.1; UDP-glucose: (heptosyl) LPS alpha1%2C3-glucosyltransferase WaaG [Klebsiella oxytoca|Klebsiella pneumoniae]}	{NA}	{kpn:KPN_03969; K02844 waaG, rfaG UDP-glucose:(heptosyl)LPS alpha-1,3-glucosyltransferase 2.4.1.- Metabolism; Glycan biosynthesis and metabolism; Lipopolysaccharide biosynthesis [PATH:ko00540]}	{YP_002236009; COG0438 Glycosyltransferase involved in cell wall bisynthesis M Cell wall/membrane/envelope biogenesis ;}	{NA}
K21_GM000143	{Chromosome:144534:145610:-}	{EKB83155.1; lipopolysaccharide heptosyltransferase III [Klebsiella pneumoniae]}	{Q9R9D5; RFAQ_ECOLX Lipopolysaccharide core heptosyltransferase RfaQ OS=Escherichia coli GN=rfaQ PE=1 SV=1}	{kpb:FH42_16200; K02849 waaQ, rfaQ heptosyltransferase III 2.4.-.- Metabolism; Glycan biosynthesis and metabolism; Lipopolysaccharide biosynthesis [PATH:ko00540]}	{YP_002236010; COG0859 ADP-heptose:LPS heptosyltransferase M Cell wall/membrane/envelope biogenesis ;}	{GO:0016757; transferase activity, transferring glycosyl groups; molecular_function GO:0008152; NA}
K21_GM000144	{Chromosome:145689:146684:+}	{BAH65747.1; LPS biosynthesis, WalW domain protein [Klebsiella pneumoniae]}	{NA}	{kpa:KPNJ1_00149; }	{YP_003710502; COG0726 Peptidoglycan/xylan/chitin deacetylase, PgdA/CDA1 family GM Carbohydrate transport and metabolism ; Cell wall/membrane/envelope biogenesis ;}	{GO:0016810; hydrolase activity, acting on carbon-nitrogen (but not peptide) bonds; molecular_function GO:0005975; carbohydrate metabolic process; biological_process}
K21_GM000145	{Chromosome:146703:147782:+}	{WP_002922472.1; Putative lipopolysaccharide 1, 2-N-acetylglucosaminetransferase RfaK [Klebsiella pneumoniae|Klebsiella sp.]}	{NA}	{kpa:KPNJ1_00150; }	{YP_002236012; COG0859 ADP-heptose:LPS heptosyltransferase M Cell wall/membrane/envelope biogenesis ;}	{GO:0016757; transferase activity, transferring glycosyl groups; molecular_function GO:0008152; NA}
K21_GM000146	{Chromosome:147826:148908:-}	{WP_004164973.1; putative O-glycosylation ligase, exosortase A-associated [Klebsiella pneumoniae]}	{NA}	{kpa:KPNJ1_00151; }	{YP_007876116; COG3307 O-antigen ligase M Cell wall/membrane/envelope biogenesis ;}	{NA}
K21_GM000147	{Chromosome:148973:149881:-}	{WP_002922468.1; Putative lipopolysaccharide core biosynthesis protein RfaZ [Escherichia coli|Klebsiella oxytoca|Klebsiella pneumoniae]}	{NA}	{kpa:KPNJ1_00152; }	{NA}	{NA}
K21_GM000148	{Chromosome:149881:150852:-}	{WP_004188131.1; MULTISPECIES: ADP-heptose--LPS heptosyltransferase [Klebsiella|Klebsiella pneumoniae]}	{P24173; RFAC_ECOLI Lipopolysaccharide heptosyltransferase 1 OS=Escherichia coli (strain K12) GN=rfaC PE=1 SV=1}	{kpa:KPNJ1_00153; K02841 waaC, rfaC heptosyltransferase I 2.4.-.- Metabolism; Glycan biosynthesis and metabolism; Lipopolysaccharide biosynthesis [PATH:ko00540]}	{YP_002236015; COG0859 ADP-heptose:LPS heptosyltransferase M Cell wall/membrane/envelope biogenesis ;}	{GO:0016757; transferase activity, transferring glycosyl groups; molecular_function GO:0008152; NA}
K21_GM000149	{Chromosome:150856:151875:-}	{AJC02272.1; ADP-heptose-lipooligosaccharide heptosyltransferase II [Klebsiella pneumoniae subsp. pneumoniae 1158]}	{P37421; RFAF_SALTY ADP-heptose--LPS heptosyltransferase 2 OS=Salmonella typhimurium (strain LT2 / SGSC1412 / ATCC 700720) GN=rfaF PE=3 SV=1}	{kpr:KPR_4951; K02843 waaF, rfaF heptosyltransferase II 2.4.-.- Metabolism; Glycan biosynthesis and metabolism; Lipopolysaccharide biosynthesis [PATH:ko00540]}	{YP_002236016; COG0859 ADP-heptose:LPS heptosyltransferase M Cell wall/membrane/envelope biogenesis ;}	{GO:0016757; transferase activity, transferring glycosyl groups; molecular_function GO:0008152; NA}
K21_GM000150	{Chromosome:151924:152856:-}	{WP_002922463.1; ADP-L-glycero-D-mannoheptose-6-epimerase, NAD(P)-binding [Klebsiella pneumoniae|Klebsiella sp.]}	{A6TFL4; HLDD_KLEP7 ADP-L-glycero-D-manno-heptose-6-epimerase OS=Klebsiella pneumoniae subsp. pneumoniae (strain ATCC 700721 / MGH 78578) GN=hldD PE=3 SV=1}	{kpa:KPNJ1_00155; K03274 gmhD, rfaD ADP-L-glycero-D-manno-heptose 6-epimerase 5.1.3.20 Metabolism; Glycan biosynthesis and metabolism; Lipopolysaccharide biosynthesis [PATH:ko00540]}	{YP_002236017; COG0451 Nucleoside-diphosphate-sugar epimerase M Cell wall/membrane/envelope biogenesis ;}	{GO:0016616; oxidoreductase activity, acting on the CH-OH group of donors, NAD or NADP as acceptor; molecular_function GO:0050662; coenzyme binding; molecular_function GO:0003824; NA GO:0003854; 3-beta-hydroxy-delta5-steroid dehydrogenase activity; molecular_function GO:0006694; steroid biosynthetic process; biological_process GO:0055114; oxidation-reduction process; biological_process}
K21_GM000151	{Chromosome:153070:154263:+}	{WP_023279329.1; MULTISPECIES: glycine C-acetyltransferase [Klebsiella|Klebsiella pneumoniae]}	{P0AB78; KBL_ECO57 2-amino-3-ketobutyrate coenzyme A ligase OS=Escherichia coli O157:H7 GN=kbl PE=3 SV=1}	{kpa:KPNJ1_00156; K00639 kbl, GCAT glycine C-acetyltransferase 2.3.1.29 Metabolism; Amino acid metabolism; Glycine, serine and threonine metabolism [PATH:ko00260]}	{YP_002236018; COG0156 7-keto-8-aminopelargonate synthetase or related enzyme H Coenzyme transport and metabolism ;}	{GO:0016829; lyase activity; molecular_function GO:0003824; NA GO:0009058; biosynthetic process; biological_process GO:0030170; pyridoxal phosphate binding; molecular_function GO:0006520; cellular amino acid metabolic process; biological_process}
K21_GM000152	{Chromosome:154276:155301:+}	{WP_002922461.1; threonine 3-dehydrogenase NAD(P)-binding protein [Escherichia coli|Klebsiella pneumoniae]}	{A6TFL2; TDH_KLEP7 L-threonine 3-dehydrogenase OS=Klebsiella pneumoniae subsp. pneumoniae (strain ATCC 700721 / MGH 78578) GN=tdh PE=3 SV=1}	{kpa:KPNJ1_00157; K00060 tdh threonine 3-dehydrogenase 1.1.1.103 Metabolism; Amino acid metabolism; Glycine, serine and threonine metabolism [PATH:ko00260]}	{YP_002236019; COG1063 Threonine dehydrogenase or related Zn-dependent dehydrogenase ER Amino acid transport and metabolism ; General function prediction only ;}	{GO:0055114; oxidation-reduction process; biological_process GO:0008168; methyltransferase activity; molecular_function GO:0071949; FAD binding; molecular_function GO:0016491; oxidoreductase activity; molecular_function}
K21_GM000153	{Chromosome:155470:156258:+}	{WP_004188137.1; MULTISPECIES: family 2 glycosyl transferase [Klebsiella|Klebsiella pneumoniae]}	{NA}	{kpa:KPNJ1_00158; }	{YP_002236020; COG0463 Glycosyltransferase involved in cell wall bisynthesis M Cell wall/membrane/envelope biogenesis ;}	{NA}
K21_GM000154	{Chromosome:156264:157211:-}	{WP_004188139.1; polysaccharide deacetylase family protein [Klebsiella oxytoca|Klebsiella pneumoniae]}	{P37691; YIBQ_ECOLI Uncharacterized protein YibQ OS=Escherichia coli (strain K12) GN=yibQ PE=3 SV=2}	{kpa:KPNJ1_00159; K09798 K09798 uncharacterized protein -- }	{YP_002236021; COG2861 Uncharacterized conserved protein YibQ, putative polysaccharide deacetylase 2 family G Carbohydrate transport and metabolism ;}	{GO:0009002; serine-type D-Ala-D-Ala carboxypeptidase activity; molecular_function GO:0006508; proteolysis; biological_process}
K21_GM000155	{Chromosome:157215:158399:-}	{WP_002922458.1; Peptidoglycan-specific endopeptidase, M23 family protein [Klebsiella pneumoniae]}	{P37690; ENVC_ECOLI Murein hydrolase activator EnvC OS=Escherichia coli (strain K12) GN=envC PE=1 SV=2}	{kpa:KPNJ1_00160; }	{YP_002236022; COG4942 Septal ring factor EnvC, activator of murein hydrolases AmiA and AmiB D Cell cycle control, cell division, chromosome partitioning ;}	{GO:0031514; motile cilium; cellular_component GO:0048870; cell motility; biological_process GO:1900192; NA GO:0006914; autophagy; biological_process}
K21_GM000156	{Chromosome:158496:160040:-}	{WP_004188142.1; MULTISPECIES: 2, 3-bisphosphoglycerate-independent phosphoglycerate mutase [Klebsiella|Klebsiella pneumoniae]}	{Q329P2; GPMI_SHIDS 2,3-bisphosphoglycerate-independent phosphoglycerate mutase OS=Shigella dysenteriae serotype 1 (strain Sd197) GN=gpmI PE=3 SV=1}	{kpb:FH42_16135; K15633 gpmI 2,3-bisphosphoglycerate-independent phosphoglycerate mutase 5.4.2.12 Metabolism; Carbohydrate metabolism; Glycolysis / Gluconeogenesis [PATH:ko00010] Metabolism; Energy metabolism; Methane metabolism [PATH:ko00680] Metabolism; Amino acid metabolism; Glycine, serine and threonine metabolism [PATH:ko00260]}	{YP_002236023; COG0696 Phosphoglycerate mutase (BPG-independent, AlkP superfamily) G Carbohydrate transport and metabolism ;}	{GO:0004619; phosphoglycerate mutase activity; molecular_function GO:0005737; cytoplasm; cellular_component GO:0008152; NA GO:0008484; sulfuric ester hydrolase activity; molecular_function GO:0030145; manganese ion binding; molecular_function GO:0003824; NA GO:0006007; glucose catabolic process; biological_process GO:0046872; metal ion binding; molecular_function}
K21_GM000157	{Chromosome:160286:160717:+}	{WP_002922436.1; MULTISPECIES: rhodanese-like domain-containing protein [Enterobacterales|Klebsiella pneumoniae]}	{P0AG29; YIBN_ECO57 Uncharacterized protein YibN OS=Escherichia coli O157:H7 GN=yibN PE=3 SV=1}	{kpa:KPNJ1_00163; }	{YP_002236024; COG0607 Rhodanese-related sulfurtransferase P Inorganic ion transport and metabolism ;}	{NA}
K21_GM000158	{Chromosome:160821:161072:+}	{WP_002922429.1; MULTISPECIES: glutaredoxin 3 [Enterobacterales|Escherichia coli|Klebsiella pneumoniae|Klebsiella quasipneumoniae|Klebsiella sp.|Klebsiella variicola]}	{P0AC64; GLRX3_ECO57 Glutaredoxin 3 OS=Escherichia coli O157:H7 GN=grxC PE=3 SV=2}	{kpa:KPNJ1_00164; K03676 grxC, GLRX, GLRX2 glutaredoxin 3 -- }	{YP_002236025; COG0695 Glutaredoxin O Posttranslational modification, protein turnover, chaperones ;}	{GO:0015035; protein disulfide oxidoreductase activity; molecular_function GO:0005515; protein binding; molecular_function GO:0045454; cell redox homeostasis; biological_process GO:0009055; NA}
K21_GM000159	{Chromosome:161133:161600:+}	{AHM76944.1; Protein translocase subunit secB [Klebsiella pneumoniae]}	{B5XTJ1; SECB_KLEP3 Protein-export protein SecB OS=Klebsiella pneumoniae (strain 342) GN=secB PE=3 SV=1}	{kpa:KPNJ1_00165; K03071 secB preprotein translocase subunit SecB -- Genetic Information Processing; Folding, sorting and degradation; Protein export [PATH:ko03060] Environmental Information Processing; Membrane transport; Bacterial secretion system [PATH:ko03070] Cellular Processes; Cellular community - prokaryotes; Quorum sensing [PATH:ko02024]}	{YP_002236026; COG1952 Preprotein translocase subunit SecB U Intracellular trafficking, secretion, and vesicular transport ;}	{GO:0051262; protein tetramerization; biological_process GO:0015031; protein transport; biological_process GO:0051082; unfolded protein binding; molecular_function}
K21_GM000160	{Chromosome:161621:162619:+}	{WP_002922427.1; MULTISPECIES: glycerol-3-phosphate dehydrogenase (NAD(P)(+)) [Enterobacterales|Escherichia coli|Klebsiella oxytoca|Klebsiella pneumoniae|Klebsiella sp.]}	{A6TFK3; GPDA_KLEP7 Glycerol-3-phosphate dehydrogenase [NAD(P)+] OS=Klebsiella pneumoniae subsp. pneumoniae (strain ATCC 700721 / MGH 78578) GN=gpsA PE=3 SV=1}	{kpa:KPNJ1_00166; K00057 gpsA glycerol-3-phosphate dehydrogenase (NAD(P)+) 1.1.1.94 Metabolism; Lipid metabolism; Glycerophospholipid metabolism [PATH:ko00564]}	{YP_002236027; COG0240 Glycerol-3-phosphate dehydrogenase C Energy production and conversion ;}	{GO:0008677; 2-dehydropantoate 2-reductase activity; molecular_function GO:0006813; potassium ion transport; biological_process GO:0004367; glycerol-3-phosphate dehydrogenase [NAD+] activity; molecular_function GO:0055114; oxidation-reduction process; biological_process GO:0003857; 3-hydroxyacyl-CoA dehydrogenase activity; molecular_function GO:0006631; fatty acid metabolic process; biological_pr…
K21_GM000161	{Chromosome:162693:163514:+}	{WP_002922426.1; Cysteine synthase (Serine acetyltransferase) [Escherichia coli|Klebsiella oxytoca|Klebsiella pneumoniae|Klebsiella quasipneumoniae|Klebsiella sp.|Klebsiella variicola]}	{P29847; CYSE_SALTY Serine acetyltransferase OS=Salmonella typhimurium (strain LT2 / SGSC1412 / ATCC 700720) GN=cysE PE=1 SV=1}	{kpa:KPNJ1_00167; K00640 cysE serine O-acetyltransferase 2.3.1.30 Metabolism; Energy metabolism; Sulfur metabolism [PATH:ko00920] Metabolism; Amino acid metabolism; Cysteine and methionine metabolism [PATH:ko00270] Cellular Processes; Cellular community - prokaryotes; Biofilm formation - Vibrio cholerae [PATH:ko05111]}	{YP_002236028; COG1045 Serine acetyltransferase E Amino acid transport and metabolism ;}	{GO:0005737; cytoplasm; cellular_component GO:0006535; cysteine biosynthetic process from serine; biological_process GO:0009001; serine O-acetyltransferase activity; molecular_function}
K21_GM000162	{Chromosome:163617:164090:-}	{ESM28380.1; tRNA (cytidine/uridine-2'-O-)-methyltransferase TrmL [Klebsiella pneumoniae UCICRE 2]}	{P0AGJ8; TRML_ECOL6 tRNA (cytidine(34)-2'-O)-methyltransferase OS=Escherichia coli O6:H1 (strain CFT073 / ATCC 700928 / UPEC) GN=trmL PE=3 SV=1}	{kpt:VK055_3520; K03216 trmL, cspR tRNA (cytidine/uridine-2'-O-)-methyltransferase 2.1.1.207 }	{YP_002236029; COG0219 tRNA(Leu) C34 or U34 (ribose-2'-O)-methylase TrmL, contains SPOUT domain J Translation, ribosomal structure and biogenesis ;}	{GO:0003723; RNA binding; molecular_function GO:0006396; RNA processing; biological_process GO:0008173; RNA methyltransferase activity; molecular_function}
K21_GM000163	{Chromosome:164183:165367:-}	{CDI17092.1; L-lactate dehydrogenase (cytochrome) [Klebsiella pneumoniae]}	{A6TFK0; LLDD_KLEP7 L-lactate dehydrogenase OS=Klebsiella pneumoniae subsp. pneumoniae (strain ATCC 700721 / MGH 78578) GN=lldD PE=3 SV=1}	{kpa:KPNJ1_00169; K00101 lldD L-lactate dehydrogenase (cytochrome) 1.1.2.3 Metabolism; Carbohydrate metabolism; Pyruvate metabolism [PATH:ko00620]}	{YP_002236030; COG1304 FMN-dependent dehydrogenase, includes L-lactate dehydrogenase and type II isopentenyl diphosphate isomerase CIR Energy production and conversion ; Lipid transport and metabolism ; General function prediction only ;}	{GO:0016638; oxidoreductase activity, acting on the CH-NH2 group of donors; molecular_function GO:0000105; histidine biosynthetic process; biological_process GO:0055114; oxidation-reduction process; biological_process GO:0004425; indole-3-glycerol-phosphate synthase activity; molecular_function GO:0003824; NA GO:0018580; nitronate monooxygenase activity; molecular_function GO:0015930; glutamate s…
K21_GM000164	{Chromosome:165367:166131:-}	{WP_002922415.1; GntR family transcriptional regulator, L-lactate dehydrogenase operon regulator [Klebsiella oxytoca|Klebsiella pneumoniae|Klebsiella sp.]}	{P0ACL7; LLDR_ECOLI Putative L-lactate dehydrogenase operon regulatory protein OS=Escherichia coli (strain K12) GN=lldR PE=2 SV=1}	{kpa:KPNJ1_00170; K14348 lldR GntR family transcriptional regulator, L-lactate dehydrogenase operon regulator -- }	{YP_002236031; COG2186 DNA-binding transcriptional regulator, FadR family K Transcription ;}	{GO:0006355; regulation of transcription, DNA-dependent; biological_process GO:0003677; DNA binding; molecular_function GO:0003700; sequence-specific DNA binding transcription factor activity; molecular_function}
K21_GM000165	{Chromosome:166137:167792:-}	{WP_002922413.1; MULTISPECIES: L-lactate permease [Enterobacterales|Escherichia coli|Klebsiella oxytoca|Klebsiella pneumoniae|Klebsiella sp.]}	{Q8ZL63; LLDP_SALTY L-lactate permease OS=Salmonella typhimurium (strain LT2 / SGSC1412 / ATCC 700720) GN=lldP PE=3 SV=1}	{kpa:KPNJ1_00171; K00427 lldP, lctP L-lactate permease -- }	{YP_002236032; COG1620 L-lactate permease C Energy production and conversion ;}	{GO:0005887; integral to plasma membrane; cellular_component GO:0015727; lactate transport; biological_process GO:0015129; lactate transmembrane transporter activity; molecular_function}
K21_GM000166	{Chromosome:167907:168017:+}	{EJJ35293.1; hypothetical protein [Klebsiella pneumoniae]}	{NA}	{kpa:KPNJ1_00172; }	{NA}	{NA}
K21_GM000167	{Chromosome:168078:168440:-}	{WP_002922410.1; Protein of uncharacterised function (DUF2810) [Klebsiella oxytoca|Klebsiella pneumoniae]}	{P0ADL0; YIBL_ECO57 Uncharacterized protein YibL OS=Escherichia coli O157:H7 GN=yibL PE=4 SV=1}	{kpa:KPNJ1_00173; K14762 yibL ribosome-associated protein -- }	{NA}	{GO:0006914; autophagy; biological_process GO:0003700; sequence-specific DNA binding transcription factor activity; molecular_function GO:0003677; DNA binding; molecular_function GO:0006355; regulation of transcription, DNA-dependent; biological_process GO:0005524; ATP binding; molecular_function GO:0009507; chloroplast; cellular_component GO:0071816; tail-anchored membrane protein insertion into…
K21_GM000168	{Chromosome:168713:168937:+}	{WP_002922402.1; MULTISPECIES: hypothetical protein [Enterobacterales|Klebsiella oxytoca,|Klebsiella pneumoniae|Klebsiella pneumoniae,|Klebsiella quasipneumoniae|Klebsiella quasipneumoniae,|Klebsiella sp.|Klebsiella variicola,]}	{Q57IE4; YIBT_SALCH Uncharacterized protein YibT OS=Salmonella choleraesuis (strain SC-B67) GN=yibT PE=4 SV=1}	{kpa:KPNJ1_00175; }	{NA}	{GO:0003677; DNA binding; molecular_function GO:0006260; DNA replication; biological_process GO:0003887; DNA-directed DNA polymerase activity; molecular_function}
K21_GM000169	{Chromosome:168926:169471:-}	{WP_004145240.1; MULTISPECIES: MltR family transcriptional regulator [Enterobacterales|Klebsiella pneumoniae]}	{P0AF11; MTLR_ECOL6 Mannitol operon repressor OS=Escherichia coli O6:H1 (strain CFT073 / ATCC 700928 / UPEC) GN=mtlR PE=3 SV=1}	{kpa:KPNJ1_00176; K02562 mtlR mannitol operon repressor -- }	{YP_002236035; COG3722 DNA-binding transcriptional regulator, MltR family K Transcription ;}	{NA}
K21_GM000170	{Chromosome:169522:170670:-}	{WP_004188149.1; MULTISPECIES: mannitol-1-phosphate 5-dehydrogenase [Enterobacterales|Klebsiella oxytoca|Klebsiella pneumoniae]}	{Q9XBM6; MTLD_KLEPN Mannitol-1-phosphate 5-dehydrogenase OS=Klebsiella pneumoniae GN=mtlD PE=3 SV=1}	{kpv:KPNIH29_25265; K00009 mtlD mannitol-1-phosphate 5-dehydrogenase 1.1.1.17 Metabolism; Carbohydrate metabolism; Fructose and mannose metabolism [PATH:ko00051]}	{YP_002236036; COG0246 Mannitol-1-phosphate/altronate dehydrogenases G Carbohydrate transport and metabolism ;}	{GO:0055114; oxidation-reduction process; biological_process GO:0003857; 3-hydroxyacyl-CoA dehydrogenase activity; molecular_function GO:0008677; 2-dehydropantoate 2-reductase activity; molecular_function GO:0050662; coenzyme binding; molecular_function GO:0006631; fatty acid metabolic process; biological_process GO:0016491; oxidoreductase activity; molecular_function}
K21_GM000171	{Chromosome:170771:172678:-}	{WP_004188151.1; MULTISPECIES: PTS mannitol transporter subunit IICBA [Klebsiella|Klebsiella pneumoniae]}	{Q9XBM7; PTM3C_KLEPN PTS system mannitol-specific EIICBA component OS=Klebsiella pneumoniae GN=mtlA PE=3 SV=1}	{kpa:KPNJ1_00178; K02798 PTS-Mtl-EIIA, mtlA, cmtB PTS system, mannitol-specific IIA component 2.7.1.197 Metabolism; Carbohydrate metabolism; Fructose and mannose metabolism [PATH:ko00051] Environmental Information Processing; Membrane transport; Phosphotransferase system (PTS) [PATH:ko02060]}	{YP_002236037; COG4668 Mannitol/fructose-specific phosphotransferase system, IIA domain G Carbohydrate transport and metabolism ;}	{GO:0008982; protein-N(PI)-phosphohistidine-sugar phosphotransferase activity; molecular_function GO:0016020; membrane; cellular_component GO:0009401; phosphoenolpyruvate-dependent sugar phosphotransferase system; biological_process}
K21_GM000172	{Chromosome:173217:173585:+}	{WP_004152044.1; conserved hypothetical protein; putative inner membrane protein [Escherichia coli|Klebsiella pneumoniae|Klebsiella pneumoniae,|Klebsiella sp.|Klebsiella variicola|Klebsiella variicola,]}	{P32108; YIBI_ECOLI Uncharacterized protein YibI OS=Escherichia coli (strain K12) GN=yibI PE=4 SV=1}	{kpa:KPNJ1_00179; }	{NA}	{NA}
K21_GM000173	{Chromosome:173589:174725:+}	{WP_002922393.1; Membrane fusion component of tripartite multidrug resistance system [Klebsiella pneumoniae]}	{P0AFV1; YIBH_ECO57 Inner membrane protein YibH OS=Escherichia coli O157:H7 GN=yibH PE=3 SV=1}	{kpa:KPNJ1_00180; }	{YP_002236039; COG1566 Multidrug resistance efflux pump V Defense mechanisms ;}	{GO:0005577; fibrinogen complex; cellular_component GO:0030674; protein binding, bridging; molecular_function GO:0005885; Arp2/3 protein complex; cellular_component GO:0034314; Arp2/3 complex-mediated actin nucleation; biological_process GO:0015629; actin cytoskeleton; cellular_component GO:0055085; transmembrane transport; biological_process GO:0030168; platelet activation; biological_process GO…
K21_GM000174	{Chromosome:174818:175426:+}	{WP_004152043.1; glutathione S-transferase, N-terminal domain protein [Klebsiella oxytoca|Klebsiella pneumoniae|Klebsiella quasipneumoniae|Klebsiella sp.]}	{P0ACA2; YIBF_ECOL6 Uncharacterized GST-like protein YibF OS=Escherichia coli O6:H1 (strain CFT073 / ATCC 700928 / UPEC) GN=yibF PE=3 SV=1}	{kpa:KPNJ1_00181; }	{YP_002236040; COG0625 Glutathione S-transferase O Posttranslational modification, protein turnover, chaperones ;}	{GO:0005515; protein binding; molecular_function}
K21_GM000175	{Chromosome:175532:176920:+}	{WP_004188154.1; MULTISPECIES: L-selenocysteinyl-tRNA(Sec) synthase [Klebsiella]}	{A6TFJ1; SELA_KLEP7 L-seryl-tRNA(Sec) selenium transferase OS=Klebsiella pneumoniae subsp. pneumoniae (strain ATCC 700721 / MGH 78578) GN=selA PE=3 SV=1}	{kpa:KPNJ1_00182; K01042 selA L-seryl-tRNA(Ser) seleniumtransferase 2.9.1.1 Metabolism; Metabolism of other amino acids; Selenocompound metabolism [PATH:ko00450] Genetic Information Processing; Translation; Aminoacyl-tRNA biosynthesis [PATH:ko00970]}	{YP_002236041; COG1921 Seryl-tRNA(Sec) selenium transferase J Translation, ribosomal structure and biogenesis ;}	{NA}
K21_GM000176	{Chromosome:176917:178758:+}	{WP_004188155.1; MULTISPECIES: selenocysteine-specific translation factor [Klebsiella]}	{P14081; SELB_ECOLI Selenocysteine-specific elongation factor OS=Escherichia coli (strain K12) GN=selB PE=1 SV=3}	{kpt:VK055_3531; K03833 selB, EEFSEC selenocysteine-specific elongation factor -- }	{YP_002236042; COG3276 Selenocysteine-specific translation elongation factor J Translation, ribosomal structure and biogenesis ;}	{GO:0001514; selenocysteine incorporation; biological_process GO:0005737; cytoplasm; cellular_component GO:0006576; cellular biogenic amine metabolic process; biological_process GO:0005525; GTP binding; molecular_function GO:0003746; translation elongation factor activity; molecular_function GO:0005524; ATP binding; molecular_function GO:0003924; GTPase activity; molecular_function GO:0003723; RN…
K21_GM000177	{Chromosome:179003:179488:+}	{WP_004188157.1; MULTISPECIES: electron transporter [Klebsiella]}	{P0AAK6; HYDN_ECO57 Electron transport protein HydN OS=Escherichia coli O157:H7 GN=hydN PE=3 SV=1}	{kpa:KPNJ1_00184; K05796 hydN electron transport protein HydN -- }	{YP_002236052; COG1142 Fe-S-cluster-containing hydrogenase component 2 C Energy production and conversion ;}	{NA}
K21_GM000178	{Chromosome:179531:180787:-}	{WP_004188159.1; MULTISPECIES: valine--pyruvate transaminase [Klebsiella|Klebsiella pneumoniae]}	{P09053; AVTA_ECOLI Valine--pyruvate aminotransferase OS=Escherichia coli (strain K12) GN=avtA PE=1 SV=3}	{kpa:KPNJ1_00185; K00835 avtA valine--pyruvate aminotransferase 2.6.1.66 Metabolism; Amino acid metabolism; Valine, leucine and isoleucine biosynthesis [PATH:ko00290]}	{YP_002236053; COG3977 Alanine-alpha-ketoisovalerate (or valine-pyruvate) aminotransferase E Amino acid transport and metabolism ;}	{GO:0016829; lyase activity; molecular_function GO:0009058; biosynthetic process; biological_process GO:0030170; pyridoxal phosphate binding; molecular_function GO:0006520; cellular amino acid metabolic process; biological_process}
K21_GM000179	{Chromosome:180958:182991:-}	{WP_004188162.1; MULTISPECIES: alpha-amylase [Klebsiella|Klebsiella pneumoniae]}	{P25718; AMY1_ECOLI Periplasmic alpha-amylase OS=Escherichia coli (strain K12) GN=malS PE=1 SV=1}	{kpa:KPNJ1_00186; K01176 AMY, amyA, malS alpha-amylase 3.2.1.1 Metabolism; Carbohydrate metabolism; Starch and sucrose metabolism [PATH:ko00500] Organismal Systems; Digestive system; Carbohydrate digestion and absorption [PATH:ko04973]}	{YP_002236054; COG0366 Glycosidase G Carbohydrate transport and metabolism ;}	{GO:0005975; carbohydrate metabolic process; biological_process GO:0003824; NA}
K21_GM000180	{Chromosome:183561:184124:+}	{WP_060579276.1; hypothetical protein [Klebsiella pneumoniae|Klebsiella pneumoniae,]}	{P27297; BAX_ECOLI Protein bax OS=Escherichia coli (strain K12) GN=bax PE=4 SV=3}	{kpb:FH42_16010; K03796 bax Bax protein -- }	{YP_002236055; COG2992 Uncharacterized FlgJ-related protein R General function prediction only ;}	{GO:0004040; amidase activity; molecular_function}
K21_GM000181	{Chromosome:184163:185341:-}	{EJK89486.1; Xylose operon regulatory protein [Klebsiella pneumoniae]}	{P0ACI5; XYLR_ECO57 Xylose operon regulatory protein OS=Escherichia coli O157:H7 GN=xylR PE=3 SV=1}	{kpa:KPNJ1_00188; K02529 lacI, galR LacI family transcriptional regulator -- }	{YP_002236056; COG2207 AraC-type DNA-binding domain and AraC-containing proteins K Transcription ;}	{GO:0003700; sequence-specific DNA binding transcription factor activity; molecular_function GO:0043565; sequence-specific DNA binding; molecular_function GO:0006355; regulation of transcription, DNA-dependent; biological_process}
K21_GM000182	{Chromosome:185574:186755:-}	{WP_002922349.1; branched-chain amino acid transport system / permease component family protein [Klebsiella pneumoniae]}	{P0AGI6; XYLH_ECO57 Xylose transport system permease protein XylH OS=Escherichia coli O157:H7 GN=xylH PE=3 SV=1}	{kpa:KPNJ1_00189; K10544 xylH D-xylose transport system permease protein -- Environmental Information Processing; Membrane transport; ABC transporters [PATH:ko02010]}	{YP_002236057; COG4214 ABC-type xylose transport system, permease component G Carbohydrate transport and metabolism ;}	{GO:0016020; membrane; cellular_component GO:0006810; transport; biological_process GO:0005215; NA}
K21_GM000183	{Chromosome:186733:188274:-}	{WP_004188169.1; MULTISPECIES: xylose ABC transporter ATP-binding protein [Enterobacterales]}	{Q8XDM1; XYLG_ECO57 Xylose import ATP-binding protein XylG OS=Escherichia coli O157:H7 GN=xylG PE=3 SV=1}	{kpa:KPNJ1_00190; K10545 xylG D-xylose transport system ATP-binding protein 3.6.3.17 Environmental Information Processing; Membrane transport; ABC transporters [PATH:ko02010]}	{YP_002236058; COG1129 ABC-type sugar transport system, ATPase component G Carbohydrate transport and metabolism ;}	{GO:0003924; GTPase activity; molecular_function GO:0007186; G-protein coupled receptor protein signaling pathway; biological_process GO:0004871; signal transducer activity; molecular_function GO:0002949; NA GO:0006270; DNA-dependent DNA replication initiation; biological_process GO:0019001; guanyl nucleotide binding; molecular_function GO:0005525; GTP binding; molecular_function GO:0031683; G-pr…
K21_GM000184	{Chromosome:188339:189277:-}	{ENY55361.1; D-xylose transporter subunit XylF, partial [Klebsiella pneumoniae subsp. pneumoniae KpMDU1]}	{P37387; XYLF_ECOLI D-xylose-binding periplasmic protein OS=Escherichia coli (strain K12) GN=xylF PE=1 SV=1}	{kpa:KPNJ1_00191; K10543 xylF D-xylose transport system substrate-binding protein -- Environmental Information Processing; Membrane transport; ABC transporters [PATH:ko02010]}	{YP_002236059; COG4213 ABC-type xylose transport system, periplasmic component G Carbohydrate transport and metabolism ;}	{NA}
K21_GM000185	{Chromosome:189817:191151:+}	{EJK89481.1; Xylose isomerase [Klebsiella pneumoniae]}	{P29442; XYLA_KLEPN Xylose isomerase OS=Klebsiella pneumoniae GN=xylA PE=3 SV=1}	{kpa:KPNJ1_00193; K01805 xylA xylose isomerase 5.3.1.5 Metabolism; Carbohydrate metabolism; Pentose and glucuronate interconversions [PATH:ko00040] Metabolism; Carbohydrate metabolism; Fructose and mannose metabolism [PATH:ko00051]}	{YP_002236060; COG2115 Xylose isomerase G Carbohydrate transport and metabolism ;}	{NA}
K21_GM000186	{Chromosome:191244:192698:+}	{WP_004150156.1; Xylulose kinase (Xylulokinase) [Klebsiella oxytoca|Klebsiella pneumoniae|Klebsiella sp.]}	{P29444; XYLB_KLEPN Xylulose kinase OS=Klebsiella pneumoniae GN=xylB PE=3 SV=1}	{kpa:KPNJ1_00194; K00854 xylB, XYLB xylulokinase 2.7.1.17 Metabolism; Carbohydrate metabolism; Pentose and glucuronate interconversions [PATH:ko00040]}	{YP_002236061; COG1070 Sugar (pentulose or hexulose) kinase G Carbohydrate transport and metabolism ;}	{GO:0016773; phosphotransferase activity, alcohol group as acceptor; molecular_function GO:0005975; carbohydrate metabolic process; biological_process}
K21_GM000187	{Chromosome:192897:193238:+}	{WP_040245659.1; hypothetical protein [Klebsiella pneumoniae]}	{P11286; YIAB_ECOLI Inner membrane protein YiaB OS=Escherichia coli (strain K12) GN=yiaB PE=1 SV=3}	{kpa:KPNJ1_00195; }	{YP_002236062; COG4682 Uncharacterized membrane protein YiaA S Function unknown ;}	{GO:0009538; photosystem I reaction center; cellular_component GO:0015979; photosynthesis; biological_process GO:0009522; photosystem I; cellular_component}
K21_GM000188	{Chromosome:193270:193716:+}	{WP_004188180.1; conserved hypothetical protein; putative inner membrane protein [Klebsiella pneumoniae]}	{P0ADJ8; YIAA_ECOLI Inner membrane protein YiaA OS=Escherichia coli (strain K12) GN=yiaA PE=1 SV=1}	{kpa:KPNJ1_00196; }	{YP_002236063; COG4682 Uncharacterized membrane protein YiaA S Function unknown ;}	{GO:0010468; regulation of gene expression; biological_process GO:0016021; integral to membrane; cellular_component GO:0006629; lipid metabolic process; biological_process GO:0016020; membrane; cellular_component GO:0009403; toxin biosynthetic process; biological_process}
K21_GM000189	{Chromosome:193743:194738:-}	{WP_004173929.1; conserved hypothetical protein; putative inner membrane protein [Klebsiella pneumoniae]}	{P37669; WECH_ECOLI O-acetyltransferase WecH OS=Escherichia coli (strain K12) GN=wecH PE=1 SV=1}	{kpi:D364_20070; }	{YP_002236064; COG3274 Surface polysaccharide O-acyltransferase, integral membrane enzyme M Cell wall/membrane/envelope biogenesis ;}	{GO:0016747; transferase activity, transferring acyl groups other than amino-acyl groups; molecular_function}
K21_GM000190	{Chromosome:194903:195217:+}	{EKF76702.1; Putative outer membrane protein [Klebsiella pneumoniae subsp. pneumoniae KpQ3]}	{Q57IG4; YSAB_SALCH Uncharacterized lipoprotein YsaB OS=Salmonella choleraesuis (strain SC-B67) GN=ysaB PE=3 SV=1}	{kpa:KPNJ1_00198; }	{NA}	{NA}
K21_GM000191	{Chromosome:195345:196256:+}	{WP_002922128.1; Glycyl-tRNA synthetase alpha subunit (Glycine--tRNA ligase alpha subunit) [Klebsiella pneumoniae|Klebsiella sp.]}	{A6TFH5; SYGA_KLEP7 Glycine--tRNA ligase alpha subunit OS=Klebsiella pneumoniae subsp. pneumoniae (strain ATCC 700721 / MGH 78578) GN=glyQ PE=3 SV=1}	{kpa:KPNJ1_00199; K01878 glyQ glycyl-tRNA synthetase alpha chain 6.1.1.14 Genetic Information Processing; Translation; Aminoacyl-tRNA biosynthesis [PATH:ko00970]}	{YP_002236066; COG0752 Glycyl-tRNA synthetase, alpha subunit J Translation, ribosomal structure and biogenesis ;}	{GO:0005737; cytoplasm; cellular_component GO:0006426; glycyl-tRNA aminoacylation; biological_process GO:0004820; glycine-tRNA ligase activity; molecular_function GO:0000166; nucleotide binding; molecular_function GO:0005524; ATP binding; molecular_function}
K21_GM000192	{Chromosome:196266:198335:+}	{WP_002922127.1; Glycyl-tRNA synthetase beta subunit (Glycine--tRNA ligase beta subunit) [Klebsiella pneumoniae|Klebsiella sp.]}	{A6TFH4; SYGB_KLEP7 Glycine--tRNA ligase beta subunit OS=Klebsiella pneumoniae subsp. pneumoniae (strain ATCC 700721 / MGH 78578) GN=glyS PE=3 SV=1}	{kpa:KPNJ1_00200; K01879 glyS glycyl-tRNA synthetase beta chain 6.1.1.14 Genetic Information Processing; Translation; Aminoacyl-tRNA biosynthesis [PATH:ko00970]}	{YP_002236067; COG0751 Glycyl-tRNA synthetase, beta subunit J Translation, ribosomal structure and biogenesis ;}	{GO:0005737; cytoplasm; cellular_component GO:0004820; glycine-tRNA ligase activity; molecular_function GO:0006426; glycyl-tRNA aminoacylation; biological_process GO:0000166; nucleotide binding; molecular_function GO:0004814; arginine-tRNA ligase activity; molecular_function GO:0006420; arginyl-tRNA aminoacylation; biological_process GO:0005524; ATP binding; molecular_function}
K21_GM000193	{Chromosome:199116:200735:+}	{WP_004188188.1; Putative ATP-binding component of a transport system [Klebsiella pneumoniae subsp. pneumoniae KpQ3]}	{NA}	{kpy:KPNIH31_24660; }	{YP_002236069; COG0488 ATPase components of ABC transporters with duplicated ATPase domains R General function prediction only ;}	{GO:0003924; GTPase activity; molecular_function GO:0003723; RNA binding; molecular_function GO:0002949; NA GO:0003724; RNA helicase activity; molecular_function GO:0043531; ADP binding; molecular_function GO:0006777; Mo-molybdopterin cofactor biosynthetic process; biological_process GO:0005524; ATP binding; molecular_function GO:0016887; ATPase activity; molecular_function GO:0005525; GTP bindin…
K21_GM000194	{Chromosome:200834:201046:-}	{WP_000014594.1; Chain A, Solution Structure Of Cold Shock Protein Cspa Using Combined Nmr And Cs-Rosetta Method [Bacillus sp.|Citrobacter freundii|Citrobacter koseri|Citrobacter pasteurii|Citrobacter sp.|Citrobacter werkmanii|Enterobacter aerogenes|Enterobacter cloacae|Enterobacteriaceae bacterium|Escherichia albertii|Escherichia coli|Escherichia sp.|Klebsiella oxytoca|Klebsiella pneumoniae|Kleb…	{P0A9Y1; CSPA_ECO57 Cold shock protein CspA OS=Escherichia coli O157:H7 GN=cspA PE=3 SV=2}	{etw:ECSP_4552; K03704 cspA cold shock protein (beta-ribbon, CspA family) -- }	{YP_001456492; COG1278 Cold shock protein, CspA family K Transcription ;}	{GO:0006355; regulation of transcription, DNA-dependent; biological_process GO:0003677; DNA binding; molecular_function}
K21_GM000195	{Chromosome:201299:201589:-}	{WP_002921931.1; Putative transcriptional regulatory protein [Escherichia coli|Klebsiella oxytoca|Klebsiella pneumoniae|Klebsiella sp.|Klebsiella variicola]}	{P0A9V7; YIAG_ECO57 Uncharacterized HTH-type transcriptional regulator YiaG OS=Escherichia coli O157:H7 GN=yiaG PE=4 SV=1}	{kpa:KPNJ1_00204; K07726 K07726 putative transcriptional regulator -- }	{YP_002236071; COG2944 DNA-binding transcriptional regulator YiaG, XRE-type HTH domain K Transcription ;}	{GO:0003677; DNA binding; molecular_function GO:0043565; sequence-specific DNA binding; molecular_function GO:0006355; regulation of transcription, DNA-dependent; biological_process}
K21_GM000196	{Chromosome:201835:203190:-}	{WP_004188196.1; MFS transporter, AAHS family, 4-hydroxybenzoate transporter [Klebsiella oxytoca|Klebsiella pneumoniae|Klebsiella sp.]}	{Q51955; PCAK_PSEPU 4-hydroxybenzoate transporter PcaK OS=Pseudomonas putida GN=pcaK PE=1 SV=1}	{kpp:A79E_0198; K08195 pcaK MFS transporter, AAHS family, 4-hydroxybenzoate transporter -- }	{YP_002236072; COG2271 Sugar phosphate permease G Carbohydrate transport and metabolism ;}	{GO:0022857; transmembrane transporter activity; molecular_function GO:0016021; integral to membrane; cellular_component GO:0055085; transmembrane transport; biological_process}
K21_GM000197	{Chromosome:203670:204341:+}	{WP_023319310.1; hypothetical protein [Klebsiella pneumoniae]}	{P0ADK2; YIAF_ECO57 Uncharacterized protein YiaF OS=Escherichia coli O157:H7 GN=yiaF PE=4 SV=2}	{kpa:KPNJ1_00208; }	{NA}	{NA}
K21_GM000198	{Chromosome:204449:205420:-}	{WP_004188199.1; MULTISPECIES: bifunctional glyoxylate/hydroxypyruvate reductase B [Klebsiella|Klebsiella pneumoniae]}	{A6TFG7; GHRB_KLEP7 Glyoxylate/hydroxypyruvate reductase B OS=Klebsiella pneumoniae subsp. pneumoniae (strain ATCC 700721 / MGH 78578) GN=ghrB PE=3 SV=1}	{kpy:KPNIH31_24635; K00090 ghrB glyoxylate/hydroxypyruvate/2-ketogluconate reductase 1.1.1.79 1.1.1.81 1.1.1.215 Metabolism; Carbohydrate metabolism; Pentose phosphate pathway [PATH:ko00030] Metabolism; Carbohydrate metabolism; Pyruvate metabolism [PATH:ko00620] Metabolism; Carbohydrate metabolism; Glyoxylate and dicarboxylate metabolism [PATH:ko00630] Metabolism; Amino acid metabolism; Glycine, …	{YP_002236074; COG1052 Lactate dehydrogenase or related 2-hydroxyacid dehydrogenase CHR Energy production and conversion ; Coenzyme transport and metabolism ; General function prediction only ;}	{GO:0008152; NA GO:0016616; oxidoreductase activity, acting on the CH-OH group of donors, NAD or NADP as acceptor; molecular_function GO:0055114; oxidation-reduction process; biological_process GO:0004616; phosphogluconate dehydrogenase (decarboxylating) activity; molecular_function GO:0051287; NAD binding; molecular_function}
K21_GM000199	{Chromosome:205445:206683:-}	{WP_069484107.1; 2-ketogluconate transporter [Klebsiella pneumoniae]}	{NA}	{kpa:KPNJ1_00210; }	{YP_002236075; COG2271 Sugar phosphate permease G Carbohydrate transport and metabolism ;}	{GO:0055085; transmembrane transport; biological_process GO:0016021; integral to membrane; cellular_component GO:0022857; transmembrane transporter activity; molecular_function}
K21_GM000200	{Chromosome:206830:207765:-}	{WP_002921921.1; 2-dehydro-3-deoxygluconokinase domain protein [Klebsiella oxytoca|Klebsiella pneumoniae|Klebsiella sp.|Klebsiella variicola]}	{P50845; KDGK_BACSU 2-dehydro-3-deoxygluconokinase OS=Bacillus subtilis (strain 168) GN=kdgK PE=2 SV=1}	{kpa:KPNJ1_00211; K00874 kdgK 2-dehydro-3-deoxygluconokinase 2.7.1.45 Metabolism; Carbohydrate metabolism; Pentose phosphate pathway [PATH:ko00030]}	{YP_002236076; COG0524 Sugar or nucleoside kinase, ribokinase family G Carbohydrate transport and metabolism ;}	{NA}
K21_GM000201	{Chromosome:207769:208518:-}	{WP_002921919.1; Protein with aldose 1-epimerase motif involved in 2-ketogluconate utilization [Klebsiella pneumoniae]}	{NA}	{kpa:KPNJ1_00212; }	{YP_002236077; COG1082 Sugar phosphate isomerase/epimerase G Carbohydrate transport and metabolism ;}	{NA}
K21_GM000202	{Chromosome:208630:209646:-}	{WP_002921918.1; periplasmic binding s and sugar binding domain of LacI family protein [Klebsiella pneumoniae]}	{NA}	{kpa:KPNJ1_00213; K02525 kdgR LacI family transcriptional regulator, kdg operon repressor -- }	{YP_002236078; COG1609 DNA-binding transcriptional regulator, LacI/PurR family K Transcription ;}	{GO:0006355; regulation of transcription, DNA-dependent; biological_process GO:0055114; oxidation-reduction process; biological_process GO:0016994; precorrin-6A reductase activity; molecular_function GO:0043565; sequence-specific DNA binding; molecular_function GO:0009236; cobalamin biosynthetic process; biological_process GO:0003677; DNA binding; molecular_function}
K21_GM000203	{Chromosome:209750:210412:-}	{WP_002921917.1; OmpA/MotB/Pal peptidoglycan-associating domain protein [Klebsiella pneumoniae MRSN 1319]}	{P37665; YIAD_ECOLI Probable lipoprotein YiaD OS=Escherichia coli (strain K12) GN=yiaD PE=1 SV=2}	{kpa:KPNJ1_00214; }	{YP_002236080; COG2885 Outer membrane protein OmpA and related peptidoglycan-associated (lipo)proteins M Cell wall/membrane/envelope biogenesis ;}	{GO:0019867; outer membrane; cellular_component}
K21_GM000204	{Chromosome:210634:212910:+}	{WP_004188204.1; trimethylamine N-oxide reductase I catalytic subunit [Klebsiella pneumoniae]}	{P20099; BISC_ECOLI Biotin sulfoxide reductase OS=Escherichia coli (strain K12) GN=bisC PE=1 SV=3}	{kpa:KPNJ1_00215; K08351 bisC biotin/methionine sulfoxide reductase 1.-.-.- Metabolism; Metabolism of cofactors and vitamins; Biotin metabolism [PATH:ko00780]}	{YP_002236081; COG0243 Anaerobic selenocysteine-containing dehydrogenase C Energy production and conversion ;}	{GO:0016491; oxidoreductase activity; molecular_function GO:0030151; molybdenum ion binding; molecular_function GO:0055114; oxidation-reduction process; biological_process}
K21_GM000205	{Chromosome:212879:213319:-}	{WP_004188207.1; MULTISPECIES: N-acetyltransferase [Enterobacterales|Klebsiella oxytoca|Klebsiella pneumoniae]}	{P37664; YIAC_ECOLI Uncharacterized N-acetyltransferase YiaC OS=Escherichia coli (strain K12) GN=yiaC PE=3 SV=1}	{kpi:D364_19980; K03826 yiaC putative acetyltransferase 2.3.1.- }	{YP_002236082; COG0456 Ribosomal protein S18 acetylase RimI and related acetyltransferases J Translation, ribosomal structure and biogenesis ;}	{GO:0016747; transferase activity, transferring acyl groups other than amino-acyl groups; molecular_function GO:0008080; N-acetyltransferase activity; molecular_function}
K21_GM000206	{Chromosome:213297:213878:-}	{EKF76720.1; 3-methyl-adenine DNA glycosylase I [Klebsiella pneumoniae subsp. pneumoniae KpQ3]}	{P05100; 3MG1_ECOLI DNA-3-methyladenine glycosylase 1 OS=Escherichia coli (strain K12) GN=tag PE=1 SV=1}	{kpa:KPNJ1_00216; K01246 tag DNA-3-methyladenine glycosylase I 3.2.2.20 Genetic Information Processing; Replication and repair; Base excision repair [PATH:ko03410]}	{YP_002236083; COG2818 3-methyladenine DNA glycosylase Tag L Replication, recombination and repair ;}	{GO:0007165; signal transduction; biological_process GO:0006284; base-excision repair; biological_process GO:0005057; receptor signaling protein activity; molecular_function GO:0008725; DNA-3-methyladenine glycosylase I activity; molecular_function}
K21_GM000207	{Chromosome:214216:214665:+}	{WP_064184463.1; hypothetical protein [Klebsiella pneumoniae]}	{NA}	{kpt:VK055_3563; }	{YP_002236084; COG5571 Uncharacterized protein YhjY, contains autotransporter beta-barrel domain R General function prediction only ;}	{NA}
K21_GM000208	{Chromosome:214907:216112:+}	{WP_060415950.1; hypothetical protein [Klebsiella pneumoniae, AL478_20240]}	{P37662; YHJX_ECOLI Uncharacterized MFS-type transporter YhjX OS=Escherichia coli (strain K12) GN=yhjX PE=1 SV=1}	{kpa:KPNJ1_00218; K08177 oxlT MFS transporter, OFA family, oxalate/formate antiporter -- }	{YP_002236085; COG2223 Nitrate/nitrite transporter NarK P Inorganic ion transport and metabolism ;}	{GO:0055085; transmembrane transport; biological_process GO:0022857; transmembrane transporter activity; molecular_function GO:0016021; integral to membrane; cellular_component}
K21_GM000209	{Chromosome:216373:218028:+}	{WP_002921904.1; phosphoethanolamine transferase [Klebsiella pneumoniae]}	{P43666; EPTB_SALTY Kdo(2)-lipid A phosphoethanolamine 7''-transferase OS=Salmonella typhimurium (strain LT2 / SGSC1412 / ATCC 700720) GN=eptB PE=3 SV=2}	{kpa:KPNJ1_00219; K12975 eptB KDO II ethanolaminephosphotransferase 2.7.8.42 Metabolism; Glycan biosynthesis and metabolism; Lipopolysaccharide biosynthesis [PATH:ko00540] Human Diseases; Drug resistance; Cationic antimicrobial peptide (CAMP) resistance [PATH:ko01503]}	{YP_002236086; COG2194 Phosphoethanolamine transferase for periplasmic glucans (OPG), alkaline phosphatase superfamily M Cell wall/membrane/envelope biogenesis ;}	{GO:0008484; sulfuric ester hydrolase activity; molecular_function GO:0008152; NA GO:0016021; integral to membrane; cellular_component}
K21_GM000210	{Chromosome:218256:219614:+}	{BAH65681.1; hypothetical protein [Klebsiella pneumoniae subsp. pneumoniae NTUH-K2044, KP1_5248]}	{NA}	{kpp:A79E_0213; }	{YP_002236087; COG0666 Ankyrin repeat T Signal transduction mechanisms ;}	{GO:0005515; protein binding; molecular_function}
K21_GM000211	{Chromosome:220174:220260:-}	{NA}	{NA}	{NA}	{NA}	{NA}
K21_GM000212	{Chromosome:220721:222301:+}	{WP_002921789.1; Dipeptide-binding ABC transporter, periplasmic substrate-binding component (TC 3. A.1. 5. 2) [Klebsiella pneumoniae]}	{P23847; DPPA_ECOLI Periplasmic dipeptide transport protein OS=Escherichia coli (strain K12) GN=dppA PE=1 SV=1}	{kpa:KPNJ1_00224; K12368 dppA dipeptide transport system substrate-binding protein -- Environmental Information Processing; Membrane transport; ABC transporters [PATH:ko02010] Cellular Processes; Cell motility; Bacterial chemotaxis [PATH:ko02030]}	{YP_002236088; COG0747 ABC-type transport system, periplasmic component E Amino acid transport and metabolism ;}	{NA}
K21_GM000213	{Chromosome:222436:223455:+}	{EGF64514.1; dipeptide ABC transporter, permease protein DppB [Klebsiella sp. MS 92-3]}	{P0AEG0; DPPB_ECO57 Dipeptide transport system permease protein DppB OS=Escherichia coli O157:H7 GN=dppB PE=3 SV=1}	{kpa:KPNJ1_00225; K12369 dppB dipeptide transport system permease protein -- Environmental Information Processing; Membrane transport; ABC transporters [PATH:ko02010]}	{YP_002236089; COG0601 ABC-type dipeptide/oligopeptide/nickel transport system, permease component EP Amino acid transport and metabolism ; Inorganic ion transport and metabolism ;}	{GO:0006810; transport; biological_process GO:0016020; membrane; cellular_component}
K21_GM000214	{Chromosome:223510:224367:+}	{WP_023280640.1; dipeptide transport system permease DppC [Klebsiella pneumoniae]}	{P0AEG3; DPPC_ECO57 Dipeptide transport system permease protein DppC OS=Escherichia coli O157:H7 GN=dppC PE=3 SV=1}	{kpa:KPNJ1_00226; K12370 dppC dipeptide transport system permease protein -- Environmental Information Processing; Membrane transport; ABC transporters [PATH:ko02010]}	{YP_002236090; COG1173 ABC-type dipeptide/oligopeptide/nickel transport system, permease component EP Amino acid transport and metabolism ; Inorganic ion transport and metabolism ;}	{GO:0016020; membrane; cellular_component GO:0006810; transport; biological_process}
K21_GM000215	{Chromosome:224378:225361:+}	{WP_002921785.1; antimicrobial peptide transporter subunit; ATP-binding component of ABC superfamily transporter [Klebsiella pneumoniae subsp. pneumoniae BJ1-GA]}	{P0AAG1; DPPD_ECO57 Dipeptide transport ATP-binding protein DppD OS=Escherichia coli O157:H7 GN=dppD PE=3 SV=1}	{kpa:KPNJ1_00227; K12371 dppD dipeptide transport system ATP-binding protein -- Environmental Information Processing; Membrane transport; ABC transporters [PATH:ko02010]}	{YP_002236091; COG0444 ABC-type dipeptide/oligopeptide/nickel transport system, ATPase component EP Amino acid transport and metabolism ; Inorganic ion transport and metabolism ;}	{GO:0006260; DNA replication; biological_process GO:0003688; DNA replication origin binding; molecular_function GO:0015833; peptide transport; biological_process GO:0000166; nucleotide binding; molecular_function GO:0016887; ATPase activity; molecular_function GO:0005524; ATP binding; molecular_function}
K21_GM000216	{Chromosome:225358:226371:+}	{WP_002921784.1; oligopeptide/dipeptide ABC transporter, ATP-binding, C-terminal domain protein [Klebsiella pneumoniae]}	{P37313; DPPF_ECOLI Dipeptide transport ATP-binding protein DppF OS=Escherichia coli (strain K12) GN=dppF PE=3 SV=1}	{kpa:KPNJ1_00228; K12372 dppF dipeptide transport system ATP-binding protein -- Environmental Information Processing; Membrane transport; ABC transporters [PATH:ko02010]}	{YP_002236092; COG4608 ABC-type oligopeptide transport system, ATPase component E Amino acid transport and metabolism ;}	{GO:0015833; peptide transport; biological_process GO:0000166; nucleotide binding; molecular_function GO:0016887; ATPase activity; molecular_function GO:0005524; ATP binding; molecular_function GO:0005525; GTP binding; molecular_function GO:0003924; GTPase activity; molecular_function}
K21_GM000217	{Chromosome:226887:227426:+}	{ESL19805.1; NA}	{NA}	{kpz:KPNIH27_24095; }	{NA}	{NA}
K21_GM000218	{Chromosome:227417:228220:+}	{WP_004173940.1; MULTISPECIES: cellulose synthase operon protein YhjQ [Enterobacterales|Klebsiella pneumoniae]}	{NA}	{kpi:D364_19915; }	{YP_002236094; COG1192 Cellulose biosynthesis protein BcsQ N Cell motility ;}	{GO:0005524; ATP binding; molecular_function GO:0005525; GTP binding; molecular_function GO:0055114; oxidation-reduction process; biological_process GO:0016491; oxidoreductase activity; molecular_function GO:0006614; SRP-dependent cotranslational protein targeting to membrane; biological_process}
K21_GM000219	{Chromosome:228240:230351:+}	{WP_004173941.1; MULTISPECIES: cellulose synthase catalytic subunit (UDP-forming) [Enterobacterales|Klebsiella oxytoca|Klebsiella pneumoniae]}	{Q59167; ACSA2_KOMHA Cellulose synthase 2 OS=Komagataeibacter hansenii GN=acsAII PE=3 SV=1}	{kpu:KP1_5237; K00694 bcsA cellulose synthase (UDP-forming) 2.4.1.12 Metabolism; Carbohydrate metabolism; Starch and sucrose metabolism [PATH:ko00500] Cellular Processes; Cellular community - prokaryotes; Biofilm formation - Escherichia coli [PATH:ko02026]}	{YP_002236095; COG1215 Glycosyltransferase, catalytic subunit of cellulose synthase and poly-beta-1,6-N-acetylglucosamine synthase N Cell motility ;}	{GO:0035438; cyclic-di-GMP binding; molecular_function GO:0016020; membrane; cellular_component GO:0016757; transferase activity, transferring glycosyl groups; molecular_function GO:0016760; cellulose synthase (UDP-forming) activity; molecular_function GO:0030244; cellulose biosynthetic process; biological_process}
K21_GM000220	{Chromosome:230348:232783:+}	{WP_004188226.1; MULTISPECIES: cellulose synthase regulator BcsB [Klebsiella|Klebsiella pneumoniae]}	{NA}	{kpo:KPN2242_22480; K20541 bcsB cellulose synthase operon protein B -- }	{YP_004210864; COG3170 Tfp pilus assembly protein FimV NW Cell motility ; Extracellular structures ;}	{GO:0016020; membrane; cellular_component GO:0006011; UDP-glucose metabolic process; biological_process}
K21_GM000221	{Chromosome:232804:236832:+}	{WP_032433226.1; cellulose synthase [Klebsiella pneumoniae]}	{NA}	{kpt:VK055_3578; K20543 bcsC cellulose synthase operon protein C -- }	{YP_002236097; COG4775 Outer membrane protein assembly factor BamA M Cell wall/membrane/envelope biogenesis ;}	{GO:0005515; protein binding; molecular_function GO:0019867; outer membrane; cellular_component GO:0042802; identical protein binding; molecular_function GO:0016020; membrane; cellular_component GO:0030244; cellulose biosynthetic process; biological_process GO:0015288; porin activity; molecular_function}
K21_GM000222	{Chromosome:236832:237308:+}	{BAH65666.1; unnamed protein product [Klebsiella pneumoniae]}	{NA}	{kpa:KPNJ1_00235; }	{NA}	{NA}
K21_GM000223	{Chromosome:237365:238321:+}	{AJB30203.1; Endoglucanase precursor [Klebsiella pneumoniae HK787]}	{P18336; GUN_CELUD Endoglucanase OS=Cellulomonas uda PE=1 SV=1}	{kpi:D364_19890; K20542 bcsZ endoglucanase 3.2.1.4 }	{YP_002236099; COG3405 Endo-1,4-beta-D-glucanase Y G Carbohydrate transport and metabolism ;}	{GO:0005975; carbohydrate metabolic process; biological_process GO:0004553; hydrolase activity, hydrolyzing O-glycosyl compounds; molecular_function}
K21_GM000224	{Chromosome:238429:240108:-}	{WP_004188236.1; cellulose synthase operon protein YhjU [Klebsiella pneumoniae]}	{Q7CPI7; BCSG_SALTY Cellulose biosynthesis protein BcsG OS=Salmonella typhimurium (strain LT2 / SGSC1412 / ATCC 700720) GN=bcsG PE=4 SV=1}	{kpr:KPR_5025; }	{YP_003212403; COG2194 Phosphoethanolamine transferase for periplasmic glucans (OPG), alkaline phosphatase superfamily M Cell wall/membrane/envelope biogenesis ;}	{NA}
K21_GM000225	{Chromosome:240105:240302:-}	{WP_002921518.1; celllulose biosynthesis operon protein BcsF/YhjT [Klebsiella oxytoca|Klebsiella pneumoniae|Klebsiella sp.]}	{Q7CPI8; BCSF_SALTY Cellulose biosynthesis protein BcsF OS=Salmonella typhimurium (strain LT2 / SGSC1412 / ATCC 700720) GN=bcsF PE=4 SV=1}	{kpa:KPNJ1_00238; }	{NA}	{NA}
K21_GM000226	{Chromosome:240302:241801:-}	{KHQ24861.1; cellulose biosynthesis protein BcsE [Klebsiella pneumoniae]}	{Q8ZLB5; BCSE_SALTY Cellulose biosynthesis protein BcsE OS=Salmonella typhimurium (strain LT2 / SGSC1412 / ATCC 700720) GN=bcsE PE=4 SV=1}	{kpa:KPNJ1_00239; }	{NA}	{NA}
K21_GM000227	{Chromosome:242024:242212:+}	{WP_002921513.1; Protein of uncharacterised function (DUF2629) [Escherichia coli|Klebsiella oxytoca|Klebsiella pneumoniae]}	{P0ADJ3; YHJR_ECOLI Uncharacterized protein YhjR OS=Escherichia coli (strain K12) GN=yhjR PE=4 SV=1}	{kpa:KPNJ1_00240; }	{NA}	{NA}
K21_GM000228	{Chromosome:242224:242955:+}	{WP_002921510.1; cellulose synthase operon protein YhjQ [Klebsiella pneumoniae|Klebsiella sp.]}	{Q8ZLB6; BCSQ_SALTY Cellulose biosynthesis protein BcsQ OS=Salmonella typhimurium (strain LT2 / SGSC1412 / ATCC 700720) GN=bcsQ PE=3 SV=1}	{kpa:KPNJ1_00241; }	{YP_002236104; COG1192 Cellulose biosynthesis protein BcsQ N Cell motility ;}	{NA}
K21_GM000229	{Chromosome:242952:245570:+}	{AHM77022.1; Cellulose synthase catalytic subunit [UDP-forming] [Klebsiella pneumoniae 30684/NJST258_2]}	{Q93IN2; BCSA_SALTY Cellulose synthase catalytic subunit [UDP-forming] OS=Salmonella typhimurium (strain LT2 / SGSC1412 / ATCC 700720) GN=bcsA PE=3 SV=1}	{kpa:KPNJ1_00242; K00694 bcsA cellulose synthase (UDP-forming) 2.4.1.12 Metabolism; Carbohydrate metabolism; Starch and sucrose metabolism [PATH:ko00500] Cellular Processes; Cellular community - prokaryotes; Biofilm formation - Escherichia coli [PATH:ko02026]}	{YP_002236105; COG1215 Glycosyltransferase, catalytic subunit of cellulose synthase and poly-beta-1,6-N-acetylglucosamine synthase N Cell motility ;}	{GO:0030244; cellulose biosynthetic process; biological_process GO:0016020; membrane; cellular_component GO:0016757; transferase activity, transferring glycosyl groups; molecular_function GO:0016760; cellulose synthase (UDP-forming) activity; molecular_function GO:0035438; cyclic-di-GMP binding; molecular_function}
K21_GM000230	{Chromosome:245623:247926:+}	{WP_004188240.1; MULTISPECIES: cellulose synthase regulator BcsB [Enterobacterales|Klebsiella pneumoniae]}	{Q8Z290; BCSB_SALTI Cyclic di-GMP-binding protein OS=Salmonella typhi GN=bcsB PE=3 SV=1}	{kpa:KPNJ1_00243; K20541 bcsB cellulose synthase operon protein B -- }	{NA}	{GO:0006011; UDP-glucose metabolic process; biological_process GO:0016020; membrane; cellular_component}
K21_GM000231	{Chromosome:247930:249039:+}	{WP_014906805.1; MULTISPECIES: endoglucanase [Enterobacteriaceae|Klebsiella oxytoca|Klebsiella pneumoniae]}	{Q8X5L9; GUN_ECO57 Endoglucanase OS=Escherichia coli O157:H7 GN=bcsZ PE=3 SV=1}	{kpp:A79E_0234; K20542 bcsZ endoglucanase 3.2.1.4 }	{YP_002236107; COG3405 Endo-1,4-beta-D-glucanase Y G Carbohydrate transport and metabolism ;}	{GO:0005975; carbohydrate metabolic process; biological_process GO:0004553; hydrolase activity, hydrolyzing O-glycosyl compounds; molecular_function}
K21_GM000232	{Chromosome:249021:252500:+}	{WP_004188245.1; MULTISPECIES: cellulose biosynthesis protein BcsC [Enterobacterales|Klebsiella pneumoniae]}	{Q8ZLB8; BCSC_SALTY Cellulose synthase operon protein C OS=Salmonella typhimurium (strain LT2 / SGSC1412 / ATCC 700720) GN=bcsC PE=3 SV=3}	{kpv:KPNIH29_24945; K20543 bcsC cellulose synthase operon protein C -- }	{YP_002236108; COG0457 Tetratricopeptide (TPR) repeat R General function prediction only ;}	{GO:0030244; cellulose biosynthetic process; biological_process GO:0019867; outer membrane; cellular_component GO:0005515; protein binding; molecular_function}
K21_GM000233	{Chromosome:252776:254749:+}	{BAH65655.1; diguanylate cyclase domain protein [Klebsiella pneumoniae 909957]}	{P37649; YHJK_ECOLI Protein YhjK OS=Escherichia coli (strain K12) GN=yhjK PE=1 SV=3}	{kpa:KPNJ1_00246; }	{YP_002236110; COG2200 EAL domain, c-di-GMP-specific phosphodiesterase class I (or its enzymatically inactive variant) T Signal transduction mechanisms ;}	{GO:0004871; signal transducer activity; molecular_function GO:0007165; signal transduction; biological_process GO:0016021; integral to membrane; cellular_component}
K21_GM000234	{Chromosome:254906:256192:+}	{WP_004188248.1; MULTISPECIES: C4-dicarboxylate transporter DctA [Enterobacterales|Klebsiella pneumoniae]}	{A6TFD1; DCTA_KLEP7 C4-dicarboxylate transport protein OS=Klebsiella pneumoniae subsp. pneumoniae (strain ATCC 700721 / MGH 78578) GN=dctA PE=3 SV=1}	{kpa:KPNJ1_00247; K11103 dctA aerobic C4-dicarboxylate transport protein -- Environmental Information Processing; Signal transduction; Two-component system [PATH:ko02020]}	{YP_002236111; COG1301 Na+/H+-dicarboxylate symporter C Energy production and conversion ;}	{GO:0015293; symporter activity; molecular_function GO:0016021; integral to membrane; cellular_component}
K21_GM000235	{Chromosome:256412:257914:+}	{AHM77029.1; Zinc protease [Klebsiella pneumoniae]}	{P37648; YHJJ_ECOLI Protein YhjJ OS=Escherichia coli (strain K12) GN=yhjJ PE=1 SV=1}	{kpa:KPNJ1_00248; }	{YP_002236112; COG0612 Predicted Zn-dependent peptidase R General function prediction only ;}	{NA}
K21_GM000236	{Chromosome:257969:258898:-}	{WP_002921434.1; pfkB carbohydrate kinase family protein [Klebsiella pneumoniae]}	{E0J5J4; KDGK_ECOLW 2-dehydro-3-deoxygluconokinase OS=Escherichia coli (strain ATCC 9637 / CCM 2024 / DSM 1116 / NCIMB 8666 / NRRL B-766 / W) GN=kdgK PE=1 SV=1}	{kpa:KPNJ1_00249; K00874 kdgK 2-dehydro-3-deoxygluconokinase 2.7.1.45 Metabolism; Carbohydrate metabolism; Pentose phosphate pathway [PATH:ko00030]}	{YP_002236113; COG0524 Sugar or nucleoside kinase, ribokinase family G Carbohydrate transport and metabolism ;}	{NA}
K21_GM000237	{Chromosome:258891:259124:-}	{AHM77031.1; hypothetical protein [Klebsiella pneumoniae]}	{NA}	{kpa:KPNJ1_00250; }	{NA}	{NA}
K21_GM000238	{Chromosome:259141:261144:+}	{WP_004173949.1; putative outer membrane assembly protein [Escherichia coli]}	{P37645; YHJG_ECOLI Uncharacterized protein YhjG OS=Escherichia coli (strain K12) GN=yhjG PE=4 SV=3}	{kpn:KPN_03875; K07290 yhjG AsmA family protein -- }	{YP_002236114; COG2982 Uncharacterized protein involved in outer membrane biogenesis M Cell wall/membrane/envelope biogenesis ;}	{NA}
K21_GM000239	{Chromosome:261182:262504:-}	{WP_004150118.1; MFS transporter, metabolite: H+ symporter (MHS) family protein [Klebsiella pneumoniae|Klebsiella sp.]}	{P37643; YHJE_ECOLI Inner membrane metabolite transport protein YhjE OS=Escherichia coli (strain K12) GN=yhjE PE=1 SV=1}	{kpb:FH42_15705; }	{YP_002236115; COG0477 MFS family permease GEPR Carbohydrate transport and metabolism ; Amino acid transport and metabolism ; Inorganic ion transport and metabolism ; General function prediction only ;}	{GO:0055085; transmembrane transport; biological_process GO:0016021; integral to membrane; cellular_component GO:0022857; transmembrane transporter activity; molecular_function}
K21_GM000240	{Chromosome:262776:263807:-}	{WP_065785783.1; inner membrane protein YhjD [Klebsiella pneumoniae]}	{P37642; YHJD_ECOLI Inner membrane protein YhjD OS=Escherichia coli (strain K12) GN=yhjD PE=1 SV=1}	{kpa:KPNJ1_00253; K07058 K07058 membrane protein -- }	{YP_002236116; COG1295 Uncharacterized membrane protein, BrkB/YihY/UPF0761 family (not an RNase) S Function unknown ;}	{GO:0000271; polysaccharide biosynthetic process; biological_process GO:0016021; integral to membrane; cellular_component GO:0006810; transport; biological_process}
K21_GM000241	{Chromosome:263914:264813:-}	{WP_004145179.1; MULTISPECIES: LysR family transcriptional regulator [Enterobacteriaceae|Escherichia coli|Klebsiella oxytoca|Klebsiella pneumoniae|Klebsiella sp.]}	{P37641; YHJC_ECOLI Uncharacterized HTH-type transcriptional regulator YhjC OS=Escherichia coli (strain K12) GN=yhjC PE=4 SV=2}	{kpa:KPNJ1_00254; }	{YP_002236117; COG0583 DNA-binding transcriptional regulator, LysR family K Transcription ;}	{GO:0003700; sequence-specific DNA binding transcription factor activity; molecular_function GO:0003677; DNA binding; molecular_function GO:0006355; regulation of transcription, DNA-dependent; biological_process}
K21_GM000242	{Chromosome:264933:265691:+}	{WP_004211228.1; oxidoreductase, short chain dehydrogenase/reductase family protein [Klebsiella oxytoca|Klebsiella pneumoniae]}	{NA}	{kpi:D364_19800; }	{YP_002236118; COG1028 NAD(P)-dependent dehydrogenase, short-chain alcohol dehydrogenase family IQR Lipid transport and metabolism ; Secondary metabolites biosynthesis, transport and catabolism ; General function prediction only ;}	{GO:0050662; coenzyme binding; molecular_function GO:0003824; NA}
K21_GM000243	{Chromosome:265726:266259:-}	{BAH65646.1; Putative acetyltransferase [Klebsiella pneumoniae]}	{NA}	{kpa:KPNJ1_00256; }	{YP_002236119; COG1670 Protein N-acetyltransferase, RimJ/RimL family JO Translation, ribosomal structure and biogenesis ; Posttranslational modification, protein turnover, chaperones ;}	{GO:0008080; N-acetyltransferase activity; molecular_function GO:0016747; transferase activity, transferring acyl groups other than amino-acyl groups; molecular_function}
K21_GM000244	{Chromosome:266326:267978:-}	{WP_002921331.1; MULTISPECIES: alpha, alpha-trehalase [Enterobacteriaceae|Klebsiella pneumoniae|Klebsiella sp.]}	{B7LSZ0; TREF_ESCF3 Cytoplasmic trehalase OS=Escherichia fergusonii (strain ATCC 35469 / DSM 13698 / CDC 0568-73) GN=treF PE=3 SV=1}	{kpa:KPNJ1_00257; K01194 TREH, treA, treF alpha,alpha-trehalase 3.2.1.28 Metabolism; Carbohydrate metabolism; Starch and sucrose metabolism [PATH:ko00500]}	{YP_002236120; COG1626 Neutral trehalase G Carbohydrate transport and metabolism ;}	{GO:0005991; trehalose metabolic process; biological_process GO:0004555; alpha,alpha-trehalase activity; molecular_function}
K21_GM000245	{Chromosome:268218:269411:-}	{ABR79255.1; putative iron-containing alcohol dehydrogenase [Klebsiella oxytoca|Klebsiella pneumoniae]}	{NA}	{kpn:KPN_03868; }	{YP_002236121; COG1454 Alcohol dehydrogenase, class IV C Energy production and conversion ;}	{GO:0046872; metal ion binding; molecular_function GO:0055114; oxidation-reduction process; biological_process GO:0016491; oxidoreductase activity; molecular_function}
K21_GM000246	{Chromosome:269454:270116:+}	{WP_014343444.1; Uncharacterized glutathione S-transferase-like protein [Klebsiella pneumoniae]}	{NA}	{kpa:KPNJ1_00259; K00799 GST, gst glutathione S-transferase 2.5.1.18 Metabolism; Metabolism of other amino acids; Glutathione metabolism [PATH:ko00480] Metabolism; Xenobiotics biodegradation and metabolism; Metabolism of xenobiotics by cytochrome P450 [PATH:ko00980] Metabolism; Xenobiotics biodegradation and metabolism; Drug metabolism - cytochrome P450 [PATH:ko00982] Human Diseases; Cancers; Pat…	{YP_002236122; COG0625 Glutathione S-transferase O Posttranslational modification, protein turnover, chaperones ;}	{GO:0005515; protein binding; molecular_function}
K21_GM000247	{Chromosome:270170:271528:-}	{EEW43191.1; glutathione-disulfide reductase [Klebsiella pneumoniae|Klebsiella sp.]}	{P06715; GSHR_ECOLI Glutathione reductase OS=Escherichia coli (strain K12) GN=gor PE=1 SV=1}	{kpa:KPNJ1_00260; K00383 GSR, gor glutathione reductase (NADPH) 1.8.1.7 Metabolism; Metabolism of other amino acids; Glutathione metabolism [PATH:ko00480] Organismal Systems; Endocrine system; Thyroid hormone synthesis [PATH:ko04918]}	{YP_002236123; COG1249 Pyruvate/2-oxoglutarate dehydrogenase complex, dihydrolipoamide dehydrogenase (E3) component or related enzyme C Energy production and conversion ;}	{GO:0045454; cell redox homeostasis; biological_process GO:0055114; oxidation-reduction process; biological_process GO:0016491; oxidoreductase activity; molecular_function GO:0050660; flavin adenine dinucleotide binding; molecular_function GO:0008033; tRNA processing; biological_process}
K21_GM000248	{Chromosome:271595:272437:-}	{EJK89426.1; hypothetical protein [Klebsiella pneumoniae subsp. pneumoniae DSM 30104, UUU_40490]}	{P37634; RLMJ_ECOLI Ribosomal RNA large subunit methyltransferase J OS=Escherichia coli (strain K12) GN=rlmJ PE=1 SV=1}	{kpa:KPNJ1_00261; K07115 rlmJ 23S rRNA (adenine2030-N6)-methyltransferase 2.1.1.266 }	{YP_002236124; COG2961 23S rRNA A2030 N6-methylase RlmJ J Translation, ribosomal structure and biogenesis ;}	{GO:0070475; rRNA base methylation; biological_process GO:0008649; rRNA methyltransferase activity; molecular_function}
K21_GM000249	{Chromosome:272631:273902:+}	{WP_004188260.1; Major phosphate-irrepressible acid phosphatase precursor [Klebsiella pneumoniae]}	{NA}	{kpi:D364_19765; }	{YP_002236125; COG0671 Membrane-associated phospholipid phosphatase I Lipid transport and metabolism ;}	{NA}
K21_GM000250	{Chromosome:274085:276127:+}	{AHM77045.1; Oligopeptidase A [Klebsiella pneumoniae]}	{P27237; OPDA_SALTY Oligopeptidase A OS=Salmonella typhimurium (strain LT2 / SGSC1412 / ATCC 700720) GN=prlC PE=1 SV=1}	{kpa:KPNJ1_00263; K01414 prlC oligopeptidase A 3.4.24.70 }	{YP_002236126; COG0339 Zn-dependent oligopeptidase E Amino acid transport and metabolism ;}	{GO:0006508; proteolysis; biological_process GO:0004222; metalloendopeptidase activity; molecular_function}
K21_GM000251	{Chromosome:276135:276887:+}	{WP_004188262.1; MULTISPECIES: 16S rRNA (guanine(1516)-N(2))-methyltransferase [Klebsiella|Klebsiella pneumoniae|Klebsiella sp.]}	{A6TFB5; RSMJ_KLEP7 Ribosomal RNA small subunit methyltransferase J OS=Klebsiella pneumoniae subsp. pneumoniae (strain ATCC 700721 / MGH 78578) GN=rsmJ PE=3 SV=1}	{kpi:D364_19755; K15984 rsmJ 16S rRNA (guanine1516-N2)-methyltransferase 2.1.1.242 }	{YP_003911349; COG0742 16S rRNA G966 N2-methylase RsmD J Translation, ribosomal structure and biogenesis ;}	{GO:0031167; rRNA methylation; biological_process GO:0008990; rRNA (guanine-N2-)-methyltransferase activity; molecular_function}
K21_GM000252	{Chromosome:277018:278439:-}	{EJK89423.1; inner membrane transporter YhiP [Klebsiella pneumoniae subsp. pneumoniae DSM 30104]}	{Q8ZLD6; DTPB_SALTY Dipeptide and tripeptide permease B OS=Salmonella typhimurium (strain LT2 / SGSC1412 / ATCC 700720) GN=dtpB PE=3 SV=1}	{kpa:KPNJ1_00265; K03305 TC.POT proton-dependent oligopeptide transporter, POT family -- }	{YP_002236128; COG3104 Dipeptide/tripeptide permease E Amino acid transport and metabolism ;}	{GO:0016020; membrane; cellular_component GO:0016021; integral to membrane; cellular_component GO:0006810; transport; biological_process GO:0005215; NA GO:0055085; transmembrane transport; biological_process}
K21_GM000253	{Chromosome:278747:279184:-}	{WP_004145166.1; universal stress global response regulator UspA [Enterobacter aerogenes|Klebsiella pneumoniae|Klebsiella quasipneumoniae|Klebsiella sp.|Klebsiella variicola|[Enterobacter] aerogenes]}	{P0AED2; USPA_ECO57 Universal stress protein A OS=Escherichia coli O157:H7 GN=uspA PE=3 SV=2}	{kpa:KPNJ1_00266; K06149 uspA universal stress protein A -- }	{YP_002236129; COG0589 Nucleotide-binding universal stress protein, UspA family T Signal transduction mechanisms ;}	{GO:0006950; response to stress; biological_process}
K21_GM000254	{Chromosome:279681:279902:+}	{KTG77022.1; universal stress protein UspB [Klebsiella pneumoniae]}	{B5XN50; USPB_KLEP3 Universal stress protein B OS=Klebsiella pneumoniae (strain 342) GN=uspB PE=3 SV=1}	{kpa:KPNJ1_00267; K06144 uspB universal stress protein B -- }	{NA}	{NA}
K21_GM000255	{Chromosome:279958:281454:-}	{WP_002921200.1; putative low-affinity inorganic phosphate transporter [Escherichia coli|Klebsiella oxytoca|Klebsiella pneumoniae]}	{P0AFJ9; PITA_ECO57 Low-affinity inorganic phosphate transporter 1 OS=Escherichia coli O157:H7 GN=pitA PE=3 SV=1}	{kpa:KPNJ1_00268; K16322 pit low-affinity inorganic phosphate transporter -- }	{YP_002236131; COG0306 Phosphate/sulfate permease P Inorganic ion transport and metabolism ;}	{GO:0016020; membrane; cellular_component GO:0006817; phosphate transport; biological_process GO:0005315; inorganic phosphate transmembrane transporter activity; molecular_function}
K21_GM000256	{Chromosome:281729:282877:+}	{EHL92252.1; flavo, HI0933 family protein [Klebsiella pneumoniae JHCK1]}	{P37631; YHIN_ECOLI Uncharacterized protein YhiN OS=Escherichia coli (strain K12) GN=yhiN PE=4 SV=3}	{kpi:D364_19730; K07007 K07007 uncharacterized protein -- }	{YP_002236132; COG2081 Predicted flavoprotein YhiN R General function prediction only ;}	{GO:0016491; oxidoreductase activity; molecular_function GO:0008033; tRNA processing; biological_process GO:0050660; flavin adenine dinucleotide binding; molecular_function GO:0055114; oxidation-reduction process; biological_process}
K21_GM000257	{Chromosome:282917:283930:-}	{WP_002921192.1; Mg/Co/Ni transporter MgtE / CBS domain protein [Escherichia coli|Klebsiella pneumoniae]}	{NA}	{kpa:KPNJ1_00270; K06213 mgtE magnesium transporter -- }	{YP_002236139; COG2239 Mg/Co/Ni transporter MgtE (contains CBS domain) P Inorganic ion transport and metabolism ;}	{GO:0008324; cation transmembrane transporter activity; molecular_function GO:0006812; cation transport; biological_process}
K21_GM000258	{Chromosome:284268:284666:-}	{WP_002921188.1; DNA-binding transcriptional repressor, Ni-binding [Klebsiella pneumoniae|Klebsiella variicola]}	{A6TFA8; NIKR_KLEP7 Nickel-responsive regulator OS=Klebsiella pneumoniae subsp. pneumoniae (strain ATCC 700721 / MGH 78578) GN=nikR PE=3 SV=1}	{kpa:KPNJ1_00271; K07722 nikR CopG family transcriptional regulator, nickel-responsive regulator -- }	{YP_002236140; COG0864 Metal-responsive transcriptional regulator, contains CopG/Arc/MetJ DNA-binding domain K Transcription ;}	{GO:0006355; regulation of transcription, DNA-dependent; biological_process}
K21_GM000259	{Chromosome:284654:285445:-}	{WP_004188268.1; MULTISPECIES: nickel import ATP-binding protein NikE [Klebsiella|Klebsiella pneumoniae]}	{P33594; NIKE_ECOLI Nickel import ATP-binding protein NikE OS=Escherichia coli (strain K12) GN=nikE PE=3 SV=2}	{kpp:A79E_0262; K10824 nikE nickel transport system ATP-binding protein 3.6.3.24 Environmental Information Processing; Membrane transport; ABC transporters [PATH:ko02010]}	{YP_002236141; COG1124 ABC-type dipeptide/oligopeptide/nickel transport system, ATPase component EP Amino acid transport and metabolism ; Inorganic ion transport and metabolism ;}	{GO:0007186; G-protein coupled receptor protein signaling pathway; biological_process GO:0004871; signal transducer activity; molecular_function GO:0003723; RNA binding; molecular_function GO:0003924; GTPase activity; molecular_function GO:0003724; RNA helicase activity; molecular_function GO:0043531; ADP binding; molecular_function GO:0005524; ATP binding; molecular_function GO:0006355; regulati…
K21_GM000260	{Chromosome:285442:286206:-}	{WP_004173959.1; nickel transporter subunit; ATP-binding component of ABC superfamily [Klebsiella pneumoniae]}	{Q32AQ2; NIKD_SHIDS Nickel import ATP-binding protein NikD OS=Shigella dysenteriae serotype 1 (strain Sd197) GN=nikD PE=3 SV=1}	{kpb:FH42_15600; K15587 nikD nickel transport system ATP-binding protein 3.6.3.24 Environmental Information Processing; Membrane transport; ABC transporters [PATH:ko02010]}	{YP_002236142; COG0444 ABC-type dipeptide/oligopeptide/nickel transport system, ATPase component EP Amino acid transport and metabolism ; Inorganic ion transport and metabolism ;}	{GO:0016887; ATPase activity; molecular_function GO:0005524; ATP binding; molecular_function}
K21_GM000261	{Chromosome:286206:287039:-}	{WP_004188270.1; nickel transporter subunit; membrane component of ABC superfamily [Klebsiella pneumoniae]}	{P0AFB0; NIKC_ECO57 Nickel transport system permease protein NikC OS=Escherichia coli O157:H7 GN=nikC PE=3 SV=1}	{kpx:PMK1_01354; K15586 nikC nickel transport system permease protein -- Environmental Information Processing; Membrane transport; ABC transporters [PATH:ko02010]}	{YP_002236143; COG1173 ABC-type dipeptide/oligopeptide/nickel transport system, permease component EP Amino acid transport and metabolism ; Inorganic ion transport and metabolism ;}	{GO:0006810; transport; biological_process GO:0016020; membrane; cellular_component}
K21_GM000262	{Chromosome:287036:287980:-}	{WP_002921105.1; putative peptide transporter permease subunit: membrane component of ABC superfamily [Klebsiella pneumoniae subsp. pneumoniae SA1]}	{P33591; NIKB_ECOLI Nickel transport system permease protein NikB OS=Escherichia coli (strain K12) GN=nikB PE=1 SV=2}	{kpa:KPNJ1_00275; K15585 nikB nickel transport system permease protein -- Environmental Information Processing; Membrane transport; ABC transporters [PATH:ko02010]}	{YP_002236144; COG0601 ABC-type dipeptide/oligopeptide/nickel transport system, permease component EP Amino acid transport and metabolism ; Inorganic ion transport and metabolism ;}	{GO:0004872; receptor activity; molecular_function GO:0016020; membrane; cellular_component GO:0016021; integral to membrane; cellular_component GO:0006810; transport; biological_process}
K21_GM000263	{Chromosome:287980:289548:-}	{WP_004173960.1; MULTISPECIES: nickel ABC transporter, nickel/metallophore periplasmic binding protein [Enterobacteriaceae|Klebsiella pneumoniae]}	{P33590; NIKA_ECOLI Nickel-binding periplasmic protein OS=Escherichia coli (strain K12) GN=nikA PE=1 SV=1}	{kpn:KPN_03850; K15584 nikA nickel transport system substrate-binding protein -- Environmental Information Processing; Membrane transport; ABC transporters [PATH:ko02010]}	{YP_002236145; COG0747 ABC-type transport system, periplasmic component E Amino acid transport and metabolism ;}	{NA}
K21_GM000264	{Chromosome:289687:290547:-}	{WP_004151421.1; bacterial regulatory helix-turn-helix, lysR family protein [Klebsiella pneumoniae]}	{NA}	{kpa:KPNJ1_00277; }	{YP_002236146; COG0583 DNA-binding transcriptional regulator, LysR family K Transcription ;}	{GO:0006355; regulation of transcription, DNA-dependent; biological_process GO:0003700; sequence-specific DNA binding transcription factor activity; molecular_function}
K21_GM000265	{Chromosome:290645:291151:+}	{EKB69266.1; Putative phenolic acid decarboxylase [Klebsiella oxytoca|Klebsiella pneumoniae]}	{Q9KPX2; PADC_VIBCH Probable phenolic acid decarboxylase OS=Vibrio cholerae serotype O1 (strain ATCC 39315 / El Tor Inaba N16961) GN=padC PE=3 SV=1}	{kpa:KPNJ1_00278; K13727 pdc phenolic acid decarboxylase 4.1.1.- }	{YP_002236147; COG3479 Phenolic acid decarboxylase Q Secondary metabolites biosynthesis, transport and catabolism ;}	{GO:0016831; carboxy-lyase activity; molecular_function}
K21_GM000266	{Chromosome:291541:292686:+}	{AHM77061.1; UDP-4-amino-L-arabinose synthase [Klebsiella pneumoniae]}	{A6TFA0; ARNB_KLEP7 UDP-4-amino-4-deoxy-L-arabinose--oxoglutarate aminotransferase OS=Klebsiella pneumoniae subsp. pneumoniae (strain ATCC 700721 / MGH 78578) GN=arnB PE=3 SV=2}	{kpa:KPNJ1_00279; K07806 arnB, pmrH UDP-4-amino-4-deoxy-L-arabinose-oxoglutarate aminotransferase 2.6.1.87 Metabolism; Carbohydrate metabolism; Amino sugar and nucleotide sugar metabolism [PATH:ko00520] Environmental Information Processing; Signal transduction; Two-component system [PATH:ko02020] Human Diseases; Drug resistance; Cationic antimicrobial peptide (CAMP) resistance [PATH:ko01503]}	{YP_002236148; COG0399 dTDP-4-amino-4,6-dideoxygalactose transaminase M Cell wall/membrane/envelope biogenesis ;}	{GO:0030170; pyridoxal phosphate binding; molecular_function GO:0006520; cellular amino acid metabolic process; biological_process GO:0003824; NA GO:0016829; lyase activity; molecular_function GO:0009058; biosynthetic process; biological_process}
K21_GM000267	{Chromosome:292706:293671:+}	{KTG68563.1; UDP phosphate 4-deoxy-4-formamido-L-arabinose transferase [Klebsiella pneumoniae]}	{A6TF99; ARNC_KLEP7 Undecaprenyl-phosphate 4-deoxy-4-formamido-L-arabinose transferase OS=Klebsiella pneumoniae subsp. pneumoniae (strain ATCC 700721 / MGH 78578) GN=arnC PE=3 SV=1}	{kpa:KPNJ1_00280; K10012 arnC, pmrF undecaprenyl-phosphate 4-deoxy-4-formamido-L-arabinose transferase 2.4.2.53 Metabolism; Carbohydrate metabolism; Amino sugar and nucleotide sugar metabolism [PATH:ko00520] Human Diseases; Drug resistance; Cationic antimicrobial peptide (CAMP) resistance [PATH:ko01503]}	{YP_002236149; COG0463 Glycosyltransferase involved in cell wall bisynthesis M Cell wall/membrane/envelope biogenesis ;}	{NA}
K21_GM000268	{Chromosome:293668:295653:+}	{WP_004188273.1; MULTISPECIES: bifunctional UDP-glucuronic acid oxidase/UDP-4-amino-4-deoxy-L-arabinose formyltransferase [Klebsiella|Klebsiella pneumoniae]}	{A6TF98; ARNA_KLEP7 Bifunctional polymyxin resistance protein ArnA OS=Klebsiella pneumoniae subsp. pneumoniae (strain ATCC 700721 / MGH 78578) GN=arnA PE=3 SV=1}	{kpt:VK055_3625; K10011 arnA, pmrI UDP-4-amino-4-deoxy-L-arabinose formyltransferase / UDP-glucuronic acid dehydrogenase (UDP-4-keto-hexauronic acid decarboxylating) 2.1.2.13 1.1.1.305 Metabolism; Carbohydrate metabolism; Amino sugar and nucleotide sugar metabolism [PATH:ko00520] Human Diseases; Drug resistance; Cationic antimicrobial peptide (CAMP) resistance [PATH:ko01503]}	{YP_002236150; COG0451 Nucleoside-diphosphate-sugar epimerase M Cell wall/membrane/envelope biogenesis ;}	{GO:0009058; biosynthetic process; biological_process GO:0003854; 3-beta-hydroxy-delta5-steroid dehydrogenase activity; molecular_function GO:0003824; NA GO:0016742; hydroxymethyl-, formyl- and related transferase activity; molecular_function GO:0055114; oxidation-reduction process; biological_process GO:0006694; steroid biosynthetic process; biological_process GO:0050662; coenzyme binding; molec…
K21_GM000269	{Chromosome:295650:296552:+}	{WP_004188275.1; putative 4-deoxy-4-formamido-L-arabinose-phosphoundecaprenol deformylase ArnD [Klebsiella pneumoniae]}	{A6TF97; ARND_KLEP7 Probable 4-deoxy-4-formamido-L-arabinose-phosphoundecaprenol deformylase ArnD OS=Klebsiella pneumoniae subsp. pneumoniae (strain ATCC 700721 / MGH 78578) GN=arnD PE=3 SV=1}	{kpi:D364_19665; K13014 arnD undecaprenyl phosphate-alpha-L-ara4FN deformylase 3.5.1.- Metabolism; Carbohydrate metabolism; Amino sugar and nucleotide sugar metabolism [PATH:ko00520] Human Diseases; Drug resistance; Cationic antimicrobial peptide (CAMP) resistance [PATH:ko01503]}	{YP_002236151; COG0726 Peptidoglycan/xylan/chitin deacetylase, PgdA/CDA1 family GM Carbohydrate transport and metabolism ; Cell wall/membrane/envelope biogenesis ;}	{GO:0005975; carbohydrate metabolic process; biological_process GO:0016810; hydrolase activity, acting on carbon-nitrogen (but not peptide) bonds; molecular_function}
K21_GM000270	{Chromosome:296552:298207:+}	{WP_004188277.1; undecaprenyl phosphate-alpha-4-amino-4-deoxy-L-arabinose arabinosyl transferase [Klebsiella pneumoniae]}	{A6TF96; ARNT_KLEP7 Undecaprenyl phosphate-alpha-4-amino-4-deoxy-L-arabinose arabinosyl transferase OS=Klebsiella pneumoniae subsp. pneumoniae (strain ATCC 700721 / MGH 78578) GN=arnT PE=3 SV=1}	{kpa:KPNJ1_00283; K07264 arnT, pmrK 4-amino-4-deoxy-L-arabinose transferase 2.4.2.43 Human Diseases; Drug resistance; Cationic antimicrobial peptide (CAMP) resistance [PATH:ko01503]}	{YP_002236152; COG1807 4-amino-4-deoxy-L-arabinose transferase or related glycosyltransferase of PMT family M Cell wall/membrane/envelope biogenesis ;}	{GO:0000030; mannosyltransferase activity; molecular_function GO:0006493; protein O-linked glycosylation; biological_process GO:0016020; membrane; cellular_component}
K21_GM000271	{Chromosome:298204:298542:+}	{WP_002920864.1; MULTISPECIES: 4-amino-4-deoxy-L-arabinose-phosphoundecaprenol flippase subunit ArnE [Enterobacterales|Klebsiella pneumoniae]}	{A6TF95; ARNE_KLEP7 Probable 4-amino-4-deoxy-L-arabinose-phosphoundecaprenol flippase subunit ArnE OS=Klebsiella pneumoniae subsp. pneumoniae (strain ATCC 700721 / MGH 78578) GN=arnE PE=3 SV=1}	{kpa:KPNJ1_00284; K12962 arnE undecaprenyl phosphate-alpha-L-ara4N flippase subunit ArnE -- Human Diseases; Drug resistance; Cationic antimicrobial peptide (CAMP) resistance [PATH:ko01503]}	{YP_003615334; COG2076 Multidrug transporter EmrE and related cation transporters V Defense mechanisms ;}	{GO:0016020; membrane; cellular_component GO:0016021; integral to membrane; cellular_component}
K21_GM000272	{Chromosome:298542:298922:+}	{WP_002920863.1; MULTISPECIES: 4-amino-4-deoxy-L-arabinose-phosphoundecaprenol flippase subunit ArnF [Enterobacterales|Escherichia coli|Klebsiella pneumoniae]}	{A6TF94; ARNF_KLEP7 Probable 4-amino-4-deoxy-L-arabinose-phosphoundecaprenol flippase subunit ArnF OS=Klebsiella pneumoniae subsp. pneumoniae (strain ATCC 700721 / MGH 78578) GN=arnF PE=3 SV=1}	{kpa:KPNJ1_00285; K12963 arnF undecaprenyl phosphate-alpha-L-ara4N flippase subunit ArnF -- Human Diseases; Drug resistance; Cationic antimicrobial peptide (CAMP) resistance [PATH:ko01503]}	{YP_002932843; COG2076 Multidrug transporter EmrE and related cation transporters V Defense mechanisms ;}	{GO:0015078; hydrogen ion transmembrane transporter activity; molecular_function GO:0015986; ATP synthesis coupled proton transport; biological_process GO:0016020; membrane; cellular_component GO:0000276; mitochondrial proton-transporting ATP synthase complex, coupling factor F(o); cellular_component GO:0016021; integral to membrane; cellular_component}
K21_GM000273	{Chromosome:298919:299968:-}	{WP_004145147.1; conserved hypothetical protein; putative inner membrane protein [Escherichia coli|Klebsiella pneumoniae|Klebsiella pneumoniae,]}	{P0AGM1; YHHT_ECO57 UPF0118 inner membrane protein YhhT OS=Escherichia coli O157:H7 GN=yhhT PE=3 SV=1}	{kpa:KPNJ1_00286; }	{YP_002236155; COG0628 Predicted PurR-regulated permease PerM R General function prediction only ;}	{NA}
K21_GM000274	{Chromosome:300102:301322:+}	{WP_004173981.1; transporter, major facilitator family protein [Klebsiella oxytoca|Klebsiella pneumoniae|Klebsiella sp.]}	{Q8FCN5; YHHS_ECOL6 UPF0226 protein YhhS OS=Escherichia coli O6:H1 (strain CFT073 / ATCC 700928 / UPEC) GN=yhhS PE=3 SV=2}	{kpb:FH42_15530; }	{YP_002236156; COG0477 MFS family permease GEPR Carbohydrate transport and metabolism ; Amino acid transport and metabolism ; Inorganic ion transport and metabolism ; General function prediction only ;}	{GO:0016021; integral to membrane; cellular_component GO:0055085; transmembrane transport; biological_process}
K21_GM000275	{Chromosome:301323:301880:-}	{EKF76788.1; DcrB protein precursor [Klebsiella pneumoniae]}	{P0AEE1; DCRB_ECOLI Protein DcrB OS=Escherichia coli (strain K12) GN=dcrB PE=3 SV=1}	{kpa:KPNJ1_00288; }	{NA}	{NA}
K21_GM000276	{Chromosome:301954:302619:-}	{WP_048987479.1; hypothetical protein [Klebsiella pneumoniae|Klebsiella pneumoniae,]}	{P37619; YHHQ_ECOLI Inner membrane protein YhhQ OS=Escherichia coli (strain K12) GN=yhhQ PE=1 SV=1}	{kpa:KPNJ1_00289; K09125 K09125 uncharacterized protein -- }	{YP_002236158; COG1738 Uncharacterized PurR-regulated membrane protein YhhQ, DUF165 family S Function unknown ;}	{NA}
K21_GM000277	{Chromosome:302826:303071:+}	{WP_002920858.1; Sulfurtransferase TusA (tRNA 2-thiouridine synthesizing protein A) [Escherichia coli|Klebsiella oxytoca|Klebsiella pneumoniae|Klebsiella quasipneumoniae|Klebsiella sp.|Klebsiella variicola]}	{B5XTL8; TUSA_KLEP3 Sulfur carrier protein TusA OS=Klebsiella pneumoniae (strain 342) GN=tusA PE=3 SV=1}	{kpa:KPNJ1_00290; K04085 tusA, sirA tRNA 2-thiouridine synthesizing protein A 2.8.1.- Genetic Information Processing; Folding, sorting and degradation; Sulfur relay system [PATH:ko04122]}	{YP_002236159; COG0425 TusA-related sulfurtransferase O Posttranslational modification, protein turnover, chaperones ;}	{NA}
K21_GM000278	{Chromosome:303175:305331:-}	{WP_004188281.1; MULTISPECIES: zinc/cadmium/mercury/lead-transporting ATPase [Klebsiella|Klebsiella pneumoniae]}	{Q3YW59; ZNTA_SHISS Zinc/cadmium/lead-transporting P-type ATPase OS=Shigella sonnei (strain Ss046) GN=zntA PE=1 SV=1}	{kpb:FH42_15510; K01534 zntA Cd2+/Zn2+-exporting ATPase 3.6.3.3 3.6.3.5 }	{YP_002236160; COG2608 Copper chaperone CopZ P Inorganic ion transport and metabolism ;}	{GO:0046872; metal ion binding; molecular_function GO:0030001; metal ion transport; biological_process}
K21_GM000279	{Chromosome:305464:306090:-}	{WP_004173987.1; conserved hypothetical protein; putative inner membrane protein [Escherichia coli|Klebsiella pneumoniae|Klebsiella pneumoniae,|Klebsiella quasipneumoniae|Klebsiella quasipneumoniae,|Klebsiella sp.|Klebsiella variicola|Klebsiella variicola,]}	{P0ADJ1; YHHN_ECO57 Uncharacterized membrane protein YhhN OS=Escherichia coli O157:H7 GN=yhhN PE=3 SV=1}	{kpb:FH42_15505; }	{YP_002236161; COG3714 Uncharacterized membrane protein YhhN S Function unknown ;}	{GO:0016021; integral to membrane; cellular_component}
K21_GM000280	{Chromosome:306232:306591:+}	{CDL61989.1; Putative receptor [Klebsiella pneumoniae IS39]}	{P37615; YHHM_ECOLI Uncharacterized protein YhhM OS=Escherichia coli (strain K12) GN=yhhM PE=4 SV=1}	{kpa:KPNJ1_00293; }	{NA}	{NA}
K21_GM000281	{Chromosome:306605:306880:-}	{WP_002920822.1; conserved hypothetical protein; putative inner membrane protein [Escherichia coli|Klebsiella oxytoca|Klebsiella pneumoniae|Klebsiella pneumoniae,|Klebsiella sp.|Klebsiella variicola|Klebsiella variicola,]}	{P37614; YHHL_ECOLI Uncharacterized protein YhhL OS=Escherichia coli (strain K12) GN=yhhL PE=4 SV=1}	{kpa:KPNJ1_00294; K08993 yhhL putative membrane protein -- }	{YP_002236163; COG3776 Uncharacterized conserved protein YhhL, DUF1145 family S Function unknown ;}	{GO:0020037; heme binding; molecular_function GO:0034229; ethanolamine transport; biological_process GO:0034228; ethanolamine transmembrane transporter activity; molecular_function GO:0017004; cytochrome complex assembly; biological_process GO:0016021; integral to membrane; cellular_component}
K21_GM000282	{Chromosome:306870:307466:-}	{WP_002920820.1; 16S rRNA (guanine(966)-N(2))-methyltransferase ## SSU rRNA m(2)G966 [Escherichia coli|Klebsiella pneumoniae|Klebsiella variicola]}	{P0ADY0; RSMD_ECOL6 Ribosomal RNA small subunit methyltransferase D OS=Escherichia coli O6:H1 (strain CFT073 / ATCC 700928 / UPEC) GN=rsmD PE=3 SV=1}	{kpa:KPNJ1_00295; K08316 rsmD 16S rRNA (guanine966-N2)-methyltransferase 2.1.1.171 }	{YP_002236164; COG0742 16S rRNA G966 N2-methylase RsmD J Translation, ribosomal structure and biogenesis ;}	{GO:0009007; site-specific DNA-methyltransferase (adenine-specific) activity; molecular_function GO:0008168; methyltransferase activity; molecular_function GO:0032775; DNA methylation on adenine; biological_process}
K21_GM000283	{Chromosome:307649:309172:+}	{WP_004188286.1; MULTISPECIES: signal recognition particle-docking protein FtsY [Klebsiella|Klebsiella pneumoniae|Klebsiella sp.]}	{P10121; FTSY_ECOLI Signal recognition particle receptor FtsY OS=Escherichia coli (strain K12) GN=ftsY PE=1 SV=1}	{kpn:KPN_03830; K03110 ftsY fused signal recognition particle receptor -- Genetic Information Processing; Folding, sorting and degradation; Protein export [PATH:ko03060] Environmental Information Processing; Membrane transport; Bacterial secretion system [PATH:ko03070] Cellular Processes; Cellular community - prokaryotes; Quorum sensing [PATH:ko02024]}	{YP_002236165; COG0552 Signal recognition particle GTPase U Intracellular trafficking, secretion, and vesicular transport ;}	{GO:0016887; ATPase activity; molecular_function GO:0005524; ATP binding; molecular_function GO:0016301; kinase activity; molecular_function GO:0005525; GTP binding; molecular_function GO:0098519; NA GO:0006614; SRP-dependent cotranslational protein targeting to membrane; biological_process}
K21_GM000284	{Chromosome:309175:309843:+}	{WP_002920817.1; ATP-binding component of a membrane-associated complex involved in cell division [Klebsiella pneumoniae]}	{P0A9R9; FTSE_ECO57 Cell division ATP-binding protein FtsE OS=Escherichia coli O157:H7 GN=ftsE PE=3 SV=1}	{kpb:FH42_15480; K09812 ftsE cell division transport system ATP-binding protein -- Environmental Information Processing; Membrane transport; ABC transporters [PATH:ko02010]}	{YP_002236166; COG2884 ABC-type ATPase involved in cell division D Cell cycle control, cell division, chromosome partitioning ;}	{GO:0098519; NA GO:0003924; GTPase activity; molecular_function GO:0005525; GTP binding; molecular_function GO:0016887; ATPase activity; molecular_function GO:0005524; ATP binding; molecular_function}
K21_GM000285	{Chromosome:309821:310891:+}	{ABR79215.1; transporter subunit: membrane component of ABC superfamily [Klebsiella quasipneumoniae subsp. similipneumoniae]}	{P0AC31; FTSX_ECOL6 Cell division protein FtsX OS=Escherichia coli O6:H1 (strain CFT073 / ATCC 700928 / UPEC) GN=ftsX PE=3 SV=1}	{kpa:KPNJ1_00298; K09811 ftsX cell division transport system permease protein -- Environmental Information Processing; Membrane transport; ABC transporters [PATH:ko02010]}	{YP_002236167; COG2177 Cell division protein FtsX D Cell cycle control, cell division, chromosome partitioning ;}	{GO:0016020; membrane; cellular_component GO:0004190; aspartic-type endopeptidase activity; molecular_function}
K21_GM000286	{Chromosome:311242:312015:+}	{WP_064152832.1; MULTISPECIES: RNA polymerase factor sigma-32 [Klebsiella|Klebsiella oxytoca|Klebsiella pneumoniae]}	{P0AGB5; RPOH_ECO57 RNA polymerase sigma factor RpoH OS=Escherichia coli O157:H7 GN=rpoH PE=3 SV=1}	{koc:AB185_08875; K03089 rpoH RNA polymerase sigma-32 factor -- }	{YP_002236168; COG0568 DNA-directed RNA polymerase, sigma subunit (sigma70/sigma32) K Transcription ;}	{GO:0016987; sigma factor activity; molecular_function GO:0043565; sequence-specific DNA binding; molecular_function GO:0006352; transcription initiation, DNA-dependent; biological_process GO:0006122; mitochondrial electron transport, ubiquinol to cytochrome c; biological_process GO:0005750; mitochondrial respiratory chain complex III; cellular_component GO:0006355; regulation of transcription, D…
K21_GM000287	{Chromosome:312068:313591:-}	{WP_004181476.1; GntR family transcriptional regulator/MocR family aminotransferase [Klebsiella pneumoniae]}	{NA}	{kpn:KPN_03826; K00375 K00375 GntR family transcriptional regulator / MocR family aminotransferase -- }	{YP_002236169; COG1167 DNA-binding transcriptional regulator, MocR family, contains an aminotransferase domain KE Transcription ; Amino acid transport and metabolism ;}	{GO:0009058; biosynthetic process; biological_process GO:0003700; sequence-specific DNA binding transcription factor activity; molecular_function GO:0006355; regulation of transcription, DNA-dependent; biological_process GO:0030170; pyridoxal phosphate binding; molecular_function}
K21_GM000288	{Chromosome:313710:314975:+}	{WP_004188289.1; Gamma-aminobutyrate: alpha-ketoglutarate aminotransferase [Klebsiella oxytoca|Klebsiella pneumoniae]}	{P50457; PUUE_ECOLI 4-aminobutyrate aminotransferase PuuE OS=Escherichia coli (strain K12) GN=puuE PE=1 SV=1}	{kpp:A79E_0288; K00823 puuE 4-aminobutyrate aminotransferase 2.6.1.19 Metabolism; Carbohydrate metabolism; Propanoate metabolism [PATH:ko00640] Metabolism; Carbohydrate metabolism; Butanoate metabolism [PATH:ko00650] Metabolism; Amino acid metabolism; Alanine, aspartate and glutamate metabolism [PATH:ko00250] Metabolism; Metabolism of other amino acids; beta-Alanine metabolism [PATH:ko00410]}	{YP_002236170; COG0160 4-aminobutyrate aminotransferase or related aminotransferase E Amino acid transport and metabolism ;}	{GO:0008483; transaminase activity; molecular_function GO:0009058; biosynthetic process; biological_process GO:0030170; pyridoxal phosphate binding; molecular_function}
K21_GM000289	{Chromosome:315216:316367:+}	{WP_004150081.1; Tryptophan/tyrosine permease family protein [Klebsiella pneumoniae]}	{NA}	{kpi:D364_19565; }	{YP_002236171; COG0814 Amino acid permease E Amino acid transport and metabolism ;}	{GO:0003333; amino acid transmembrane transport; biological_process}
K21_GM000290	{Chromosome:316673:317728:+}	{ADC56209.1; Branched-chain amino acid ABC transporter, amino acid-binding protein (TC 3. A.1. 4. 1) [Klebsiella pneumoniae]}	{P0AD98; LIVJ_ECO57 Leu/Ile/Val-binding protein OS=Escherichia coli O157:H7 GN=livJ PE=3 SV=1}	{kpa:KPNJ1_00305; K01999 livK branched-chain amino acid transport system substrate-binding protein -- Environmental Information Processing; Membrane transport; ABC transporters [PATH:ko02010] Cellular Processes; Cellular community - prokaryotes; Quorum sensing [PATH:ko02024]}	{YP_002236172; COG0683 ABC-type branched-chain amino acid transport system, periplasmic component E Amino acid transport and metabolism ;}	{GO:0046872; metal ion binding; molecular_function GO:0005975; carbohydrate metabolic process; biological_process GO:0055114; oxidation-reduction process; biological_process GO:0016491; oxidoreductase activity; molecular_function GO:0016868; intramolecular transferase activity, phosphotransferases; molecular_function}
K21_GM000291	{Chromosome:318617:319000:-}	{AHM77088.1; Acetyltransferase, GNAT family [Klebsiella pneumoniae]}	{Q7CPJ9; PANM_SALTY PanD maturation factor OS=Salmonella typhimurium (strain LT2 / SGSC1412 / ATCC 700720) GN=panM PE=1 SV=1}	{kpa:KPNJ1_00306; }	{YP_002236175; COG0456 Ribosomal protein S18 acetylase RimI and related acetyltransferases J Translation, ribosomal structure and biogenesis ;}	{GO:0016747; transferase activity, transferring acyl groups other than amino-acyl groups; molecular_function GO:0008080; N-acetyltransferase activity; molecular_function}
K21_GM000292	{Chromosome:319249:319392:-}	{WP_002920809.1; MULTISPECIES: hypothetical protein [Enterobacterales|Klebsiella pneumoniae|Klebsiella pneumoniae,|Klebsiella sp.]}	{NA}	{kpc:KPNIH10_24765; }	{NA}	{NA}
K21_GM000293	{Chromosome:319424:320533:+}	{AGT22152.1; High-affinity leucine-specific transport system, periplasmic binding protein LivK (TC 3. A.1. 4. 1) [Klebsiella pneumoniae]}	{P04816; LIVK_ECOLI Leucine-specific-binding protein OS=Escherichia coli (strain K12) GN=livK PE=1 SV=2}	{kpa:KPNJ1_00309; K01999 livK branched-chain amino acid transport system substrate-binding protein -- Environmental Information Processing; Membrane transport; ABC transporters [PATH:ko02010] Cellular Processes; Cellular community - prokaryotes; Quorum sensing [PATH:ko02024]}	{YP_002236177; COG0683 ABC-type branched-chain amino acid transport system, periplasmic component E Amino acid transport and metabolism ;}	{GO:0046872; metal ion binding; molecular_function GO:0005975; carbohydrate metabolic process; biological_process GO:0055114; oxidation-reduction process; biological_process GO:0016491; oxidoreductase activity; molecular_function GO:0016868; intramolecular transferase activity, phosphotransferases; molecular_function}
K21_GM000294	{Chromosome:320595:321521:+}	{WP_002920807.1; L-leucine ABC transporter membrane protein /L-isoleucine ABC transporter membrane protein /L-valine ABC transporter membrane protein [Klebsiella sp.]}	{P0AEX8; LIVH_ECO57 High-affinity branched-chain amino acid transport system permease protein LivH OS=Escherichia coli O157:H7 GN=livH PE=3 SV=1}	{kpa:KPNJ1_00310; K01997 livH branched-chain amino acid transport system permease protein -- Environmental Information Processing; Membrane transport; ABC transporters [PATH:ko02010] Cellular Processes; Cellular community - prokaryotes; Quorum sensing [PATH:ko02024]}	{YP_002236178; COG0559 Branched-chain amino acid ABC-type transport system, permease component E Amino acid transport and metabolism ;}	{GO:0016020; membrane; cellular_component GO:0006810; transport; biological_process GO:0005215; NA}
K21_GM000295	{Chromosome:321518:322795:+}	{WP_004188292.1; High-affinity branched-chain amino acid transport system permease protein livM [Klebsiella pneumoniae subsp. pneumoniae Kp13]}	{P30296; LIVM_SALTY High-affinity branched-chain amino acid transport system permease protein LivM OS=Salmonella typhimurium (strain LT2 / SGSC1412 / ATCC 700720) GN=livM PE=3 SV=1}	{eae:EAE_05490; K01998 livM branched-chain amino acid transport system permease protein -- Environmental Information Processing; Membrane transport; ABC transporters [PATH:ko02010] Cellular Processes; Cellular community - prokaryotes; Quorum sensing [PATH:ko02024]}	{YP_002236179; COG4177 ABC-type branched-chain amino acid transport system, permease component E Amino acid transport and metabolism ;}	{GO:0005215; NA GO:0006810; transport; biological_process GO:0016020; membrane; cellular_component}
K21_GM000296	{Chromosome:322792:323559:+}	{WP_002920803.1; leucine/isoleucine/valine transporter subunit; ATP-binding component of ABC superfamily [Klebsiella pneumoniae|Klebsiella quasipneumoniae]}	{P0A194; LIVG_SALTI High-affinity branched-chain amino acid transport ATP-binding protein LivG OS=Salmonella typhi GN=livG PE=3 SV=1}	{kpa:KPNJ1_00312; K01995 livG branched-chain amino acid transport system ATP-binding protein -- Environmental Information Processing; Membrane transport; ABC transporters [PATH:ko02010] Cellular Processes; Cellular community - prokaryotes; Quorum sensing [PATH:ko02024]}	{YP_002236180; COG0411 ABC-type branched-chain amino acid transport system, ATPase component E Amino acid transport and metabolism ;}	{GO:0006810; transport; biological_process GO:0006614; SRP-dependent cotranslational protein targeting to membrane; biological_process GO:0016887; ATPase activity; molecular_function GO:0005524; ATP binding; molecular_function GO:0005525; GTP binding; molecular_function GO:0003924; GTPase activity; molecular_function}
K21_GM000297	{Chromosome:323561:324274:+}	{AHM77094.1; leucine/isoleucine/valine transporter subunit; ATP-binding component of ABC superfamily [Klebsiella quasipneumoniae|Klebsiella variicola]}	{P0A192; LIVF_SALTI High-affinity branched-chain amino acid transport ATP-binding protein LivF OS=Salmonella typhi GN=livF PE=3 SV=1}	{kpa:KPNJ1_00313; K01996 livF branched-chain amino acid transport system ATP-binding protein -- Environmental Information Processing; Membrane transport; ABC transporters [PATH:ko02010] Cellular Processes; Cellular community - prokaryotes; Quorum sensing [PATH:ko02024]}	{YP_002236181; COG0410 ABC-type branched-chain amino acid transport system, ATPase component E Amino acid transport and metabolism ;}	{GO:0003924; GTPase activity; molecular_function GO:0005525; GTP binding; molecular_function GO:0005524; ATP binding; molecular_function GO:0016887; ATPase activity; molecular_function}
K21_GM000298	{Chromosome:324438:324659:+}	{AHE42265.1; Phage/plasmid maintenance protein [Klebsiella pneumoniae subsp. pneumoniae Kp13]}	{P40819; YEFM_SALTY Putative antitoxin YefM OS=Salmonella typhimurium (strain LT2 / SGSC1412 / ATCC 700720) GN=yefM PE=3 SV=2}	{kpi:D364_19520; K19165 phd antitoxin Phd -- }	{NP_462460; COG2161 Antitoxin component YafN of the YafNO toxin-antitoxin module, PHD/YefM family V Defense mechanisms ;}	{NA}
K21_GM000299	{Chromosome:324656:325024:+}	{WP_002920800.1; MULTISPECIES: death-on-curing family protein [Enterobacteriaceae|Klebsiella pneumoniae|Klebsiella sp.]}	{Q06259; DOC_BPP1 Protein kinase doc OS=Escherichia phage P1 GN=doc PE=1 SV=2}	{kpa:KPNJ1_00315; K07341 doc death on curing protein -- }	{NP_462459; COG3654 Prophage maintenance system killer protein X Mobilome: prophages, transposons;}	{NA}
K21_GM000300	{Chromosome:325297:326613:+}	{WP_004174008.1; Glycerol-3-phosphate ABC transporter, periplasmic glycerol-3-phosphate-binding protein (TC 3. A.1. 1. 3) [Klebsiella oxytoca|Klebsiella pneumoniae]}	{Q8XG55; UGPB_SALTI sn-glycerol-3-phosphate-binding periplasmic protein UgpB OS=Salmonella typhi GN=ugpB PE=3 SV=1}	{kpb:FH42_15400; K05813 ugpB sn-glycerol 3-phosphate transport system substrate-binding protein -- Environmental Information Processing; Membrane transport; ABC transporters [PATH:ko02010]}	{YP_002236182; COG1653 ABC-type glycerol-3-phosphate transport system, periplasmic component G Carbohydrate transport and metabolism ;}	{GO:0005215; NA GO:0005975; carbohydrate metabolic process; biological_process GO:0008270; zinc ion binding; molecular_function GO:0016832; aldehyde-lyase activity; molecular_function GO:0006810; transport; biological_process}
K21_GM000301	{Chromosome:326720:327607:+}	{WP_014906831.1; Glycerol-3-phosphate ABC transporter, permease protein UgpA [Klebsiella oxytoca|Klebsiella pneumoniae]}	{Q8ZLF2; UGPA_SALTY sn-glycerol-3-phosphate transport system permease protein UgpA OS=Salmonella typhimurium (strain LT2 / SGSC1412 / ATCC 700720) GN=ugpA PE=3 SV=1}	{kpp:A79E_0301; K05814 ugpA sn-glycerol 3-phosphate transport system permease protein -- Environmental Information Processing; Membrane transport; ABC transporters [PATH:ko02010]}	{YP_002236183; COG1175 ABC-type sugar transport system, permease component G Carbohydrate transport and metabolism ;}	{GO:0016020; membrane; cellular_component GO:0006810; transport; biological_process}
K21_GM000302	{Chromosome:327604:328449:+}	{WP_004145129.1; glycerol-3-phosphate transporter subunit; membrane component of ABC superfamily [Klebsiella pneumoniae|Klebsiella sp.]}	{Q57IS2; UGPE_SALCH sn-glycerol-3-phosphate transport system permease protein UgpE OS=Salmonella choleraesuis (strain SC-B67) GN=ugpE PE=3 SV=1}	{kpp:A79E_0302; K05815 ugpE sn-glycerol 3-phosphate transport system permease protein -- Environmental Information Processing; Membrane transport; ABC transporters [PATH:ko02010]}	{YP_002236184; COG0395 ABC-type glycerol-3-phosphate transport system, permease component G Carbohydrate transport and metabolism ;}	{GO:0006810; transport; biological_process GO:0016020; membrane; cellular_component}
K21_GM000303	{Chromosome:328451:329521:+}	{WP_004188298.1; MULTISPECIES: glycerol-3-phosphate ABC transporter ATP-binding protein [Enterobacteriaceae]}	{A1AGY1; UGPC_ECOK1 sn-glycerol-3-phosphate import ATP-binding protein UgpC OS=Escherichia coli O1:K1 / APEC GN=ugpC PE=3 SV=1}	{kpi:D364_19495; K05816 ugpC sn-glycerol 3-phosphate transport system ATP-binding protein 3.6.3.20 Environmental Information Processing; Membrane transport; ABC transporters [PATH:ko02010]}	{YP_002236185; COG3842 ABC-type Fe3+/spermidine/putrescine transport systems, ATPase components E Amino acid transport and metabolism ;}	{GO:0005524; ATP binding; molecular_function GO:0016887; ATPase activity; molecular_function GO:0005525; GTP binding; molecular_function GO:0005215; NA GO:0006810; transport; biological_process GO:0043190; ATP-binding cassette (ABC) transporter complex; cellular_component GO:0016301; kinase activity; molecular_function GO:0003723; RNA binding; molecular_function GO:0003924; GTPase activity; molec…
K21_GM000304	{Chromosome:329518:330258:+}	{WP_004174010.1; MULTISPECIES: glycerophosphoryl diester phosphodiesterase [Enterobacteriaceae|Escherichia coli|Klebsiella oxytoca|Klebsiella pneumoniae|Klebsiella sp.]}	{P10908; UGPQ_ECOLI Glycerophosphodiester phosphodiesterase, cytoplasmic OS=Escherichia coli (strain K12) GN=ugpQ PE=1 SV=1}	{kpb:FH42_15380; K01126 E3.1.4.46, glpQ, ugpQ glycerophosphoryl diester phosphodiesterase 3.1.4.46 Metabolism; Lipid metabolism; Glycerophospholipid metabolism [PATH:ko00564]}	{YP_002236186; COG0584 Glycerophosphoryl diester phosphodiesterase I Lipid transport and metabolism ;}	{GO:0006629; lipid metabolic process; biological_process GO:0008081; phosphoric diester hydrolase activity; molecular_function}
K21_GM000305	{Chromosome:330282:330602:-}	{WP_004150073.1; conserved exported hypothetical protein [Klebsiella pneumoniae|Klebsiella pneumoniae,|Klebsiella sp.]}	{P0ADX7; YHHA_ECOLI Uncharacterized protein YhhA OS=Escherichia coli (strain K12) GN=yhhA PE=3 SV=1}	{kpi:D364_19485; }	{NA}	{GO:0004190; aspartic-type endopeptidase activity; molecular_function GO:0016021; integral to membrane; cellular_component GO:0016485; protein processing; biological_process GO:0006811; ion transport; biological_process}
K21_GM000306	{Chromosome:330753:332471:+}	{WP_004188301.1; MULTISPECIES: gamma-glutamyltransferase [Enterobacteriaceae|Klebsiella pneumoniae]}	{P18956; GGT_ECOLI Gamma-glutamyltranspeptidase OS=Escherichia coli (strain K12) GN=ggt PE=1 SV=1}	{kpb:FH42_15370; K00681 ggt gamma-glutamyltranspeptidase / glutathione hydrolase 2.3.2.2 3.4.19.13 Metabolism; Metabolism of other amino acids; Taurine and hypotaurine metabolism [PATH:ko00430] Metabolism; Metabolism of other amino acids; Cyanoamino acid metabolism [PATH:ko00460] Metabolism; Metabolism of other amino acids; Glutathione metabolism [PATH:ko00480]}	{YP_002236188; COG0405 Gamma-glutamyltranspeptidase E Amino acid transport and metabolism ;}	{GO:0036374; NA GO:0006751; glutathione catabolic process; biological_process}
K21_GM000307	{Chromosome:332561:333088:-}	{EKF76819.1; acetyltransferase, GNAT family [Klebsiella pneumoniae]}	{P46854; AAAT_ECOLI L-amino acid N-acetyltransferase AaaT OS=Escherichia coli (strain K12) GN=aaaT PE=1 SV=1}	{kpe:KPK_0307; K03825 yhhY putative acetyltransferase 2.3.1.- }	{YP_002236189; COG1670 Protein N-acetyltransferase, RimJ/RimL family JO Translation, ribosomal structure and biogenesis ; Posttranslational modification, protein turnover, chaperones ;}	{GO:0008080; N-acetyltransferase activity; molecular_function GO:0016747; transferase activity, transferring acyl groups other than amino-acyl groups; molecular_function}
K21_GM000308	{Chromosome:333276:333929:-}	{WP_004188304.1; conserved exported hypothetical protein [Klebsiella pneumoniae|Klebsiella pneumoniae,]}	{NA}	{kpo:KPN2242_22045; }	{YP_002236190; COG1664 Cytoskeletal protein CcmA, bactofilin family Z Cytoskeleton ;}	{GO:0000902; cell morphogenesis; biological_process}
K21_GM000309	{Chromosome:334194:335231:+}	{WP_004188307.1; MULTISPECIES: oxidoreductase [Enterobacteriaceae|Klebsiella pneumoniae]}	{P46853; YHHX_ECOLI Uncharacterized oxidoreductase YhhX OS=Escherichia coli (strain K12) GN=yhhX PE=1 SV=1}	{kpb:FH42_15355; }	{YP_002236191; COG0673 Predicted dehydrogenase R General function prediction only ;}	{GO:0055114; oxidation-reduction process; biological_process GO:0050661; NADP binding; molecular_function GO:0008152; NA GO:0016491; oxidoreductase activity; molecular_function}
K21_GM000310	{Chromosome:335353:336048:+}	{WP_002920779.1; MULTISPECIES: quercetin 2, 3-dioxygenase [Enterobacterales|Klebsiella oxytoca|Klebsiella pneumoniae|Klebsiella quasipneumoniae|Klebsiella sp.|Klebsiella variicola]}	{P46852; YHHW_ECOLI Quercetin 2,3-dioxygenase OS=Escherichia coli (strain K12) GN=yhhW PE=1 SV=1}	{kpa:KPNJ1_00326; K06911 K06911 uncharacterized protein -- }	{YP_002236192; COG1741 Redox-sensitive bicupin YhaK, pirin superfamily R General function prediction only ;}	{GO:0016491; oxidoreductase activity; molecular_function GO:0055114; oxidation-reduction process; biological_process}
K21_GM000311	{Chromosome:336162:337157:+}	{WP_002920777.1; periplasmic binding and sugar binding domain of LacI family protein [Klebsiella pneumoniae subsp. pneumoniae]}	{P0ACP6; GNTR_ECOL6 HTH-type transcriptional regulator GntR OS=Escherichia coli O6:H1 (strain CFT073 / ATCC 700928 / UPEC) GN=gntR PE=3 SV=1}	{kpa:KPNJ1_00327; K06145 gntR LacI family transcriptional regulator, gluconate utilization system Gnt-I transcriptional repressor -- }	{YP_002236193; COG1609 DNA-binding transcriptional regulator, LacI/PurR family K Transcription ;}	{GO:0006355; regulation of transcription, DNA-dependent; biological_process GO:0043565; sequence-specific DNA binding; molecular_function GO:0003677; DNA binding; molecular_function}
K21_GM000312	{Chromosome:337377:337868:+}	{KMH77180.1; thermoresistant gluconokinase [Klebsiella pneumoniae]}	{P46859; GNTK_ECOLI Thermoresistant gluconokinase OS=Escherichia coli (strain K12) GN=gntK PE=1 SV=4}	{kpa:KPNJ1_00328; K00851 E2.7.1.12, gntK, idnK gluconokinase 2.7.1.12 Metabolism; Carbohydrate metabolism; Pentose phosphate pathway [PATH:ko00030]}	{YP_002236194; COG3265 Gluconate kinase G Carbohydrate transport and metabolism ;}	{GO:0006139; nucleobase, nucleoside, nucleotide and nucleic acid metabolic process; biological_process GO:0005524; ATP binding; molecular_function GO:0004127; cytidylate kinase activity; molecular_function}
K21_GM000313	{Chromosome:337910:339208:+}	{WP_004188310.1; MULTISPECIES: gluconate transporter [Klebsiella|Klebsiella pneumoniae]}	{P0AC97; GNTU_ECO57 Low-affinity gluconate transporter OS=Escherichia coli O157:H7 GN=gntU PE=3 SV=1}	{kpa:KPNJ1_00329; K06156 gntU Gnt-I system low-affinity gluconate transporter -- }	{YP_002236195; COG2610 H+/gluconate symporter or related permease GR Carbohydrate transport and metabolism ; General function prediction only ;}	{GO:0055085; transmembrane transport; biological_process GO:0016021; integral to membrane; cellular_component GO:0035429; gluconate transmembrane transport; biological_process GO:0015128; gluconate transmembrane transporter activity; molecular_function GO:0016020; membrane; cellular_component}
K21_GM000314	{Chromosome:339671:340777:+}	{WP_002920570.1; aspartate-semialdehyde dehydrogenase, NAD(P)-binding [Escherichia coli|Klebsiella oxytoca|Klebsiella pneumoniae|Klebsiella sp.]}	{Q8FCR6; DHAS_ECOL6 Aspartate-semialdehyde dehydrogenase OS=Escherichia coli O6:H1 (strain CFT073 / ATCC 700928 / UPEC) GN=asd PE=3 SV=2}	{kpa:KPNJ1_00331; K00133 asd aspartate-semialdehyde dehydrogenase 1.2.1.11 Metabolism; Amino acid metabolism; Glycine, serine and threonine metabolism [PATH:ko00260] Metabolism; Amino acid metabolism; Cysteine and methionine metabolism [PATH:ko00270] Metabolism; Amino acid metabolism; Lysine biosynthesis [PATH:ko00300] Metabolism; Biosynthesis of other secondary metabolites; Monobactam biosynthes…	{YP_002236197; COG0136 Aspartate-semialdehyde dehydrogenase E Amino acid transport and metabolism ;}	{GO:0005737; cytoplasm; cellular_component GO:0003942; N-acetyl-gamma-glutamyl-phosphate reductase activity; molecular_function GO:0016620; oxidoreductase activity, acting on the aldehyde or oxo group of donors, NAD or NADP as acceptor; molecular_function GO:0055114; oxidation-reduction process; biological_process GO:0051287; NAD binding; molecular_function GO:0046983; protein dimerization activi…
K21_GM000315	{Chromosome:341016:343202:+}	{WP_004150069.1; 1, 4-alpha-glucan (glycogen) branching enzyme, GH-13-type [Klebsiella pneumoniae]}	{A6TF51; GLGB_KLEP7 1,4-alpha-glucan branching enzyme GlgB OS=Klebsiella pneumoniae subsp. pneumoniae (strain ATCC 700721 / MGH 78578) GN=glgB PE=3 SV=1}	{kpb:FH42_15325; K00700 GBE1, glgB 1,4-alpha-glucan branching enzyme 2.4.1.18 Metabolism; Carbohydrate metabolism; Starch and sucrose metabolism [PATH:ko00500]}	{YP_002236198; COG0296 1,4-alpha-glucan branching enzyme G Carbohydrate transport and metabolism ;}	{GO:0009250; glucan biosynthetic process; biological_process GO:0004553; hydrolase activity, hydrolyzing O-glycosyl compounds; molecular_function GO:0046527; glucosyltransferase activity; molecular_function GO:0003824; NA GO:0043169; cation binding; molecular_function GO:0005975; carbohydrate metabolic process; biological_process}
K21_GM000316	{Chromosome:343199:345175:+}	{WP_004174015.1; Glycogen debranching enzyme (Glycogen operon protein GlgX) [Klebsiella pneumoniae|Klebsiella sp.]}	{A6TF50; GLGX_KLEP7 Glycogen debranching enzyme OS=Klebsiella pneumoniae subsp. pneumoniae (strain ATCC 700721 / MGH 78578) GN=glgX PE=3 SV=1}	{kpb:FH42_15320; K02438 glgX glycogen debranching enzyme 3.2.1.196 Metabolism; Carbohydrate metabolism; Starch and sucrose metabolism [PATH:ko00500]}	{YP_002236199; COG1523 Pullulanase/glycogen debranching enzyme G Carbohydrate transport and metabolism ;}	{GO:0003824; NA GO:0004553; hydrolase activity, hydrolyzing O-glycosyl compounds; molecular_function GO:0005975; carbohydrate metabolic process; biological_process}
K21_GM000317	{Chromosome:345256:346551:+}	{WP_002920566.1; MULTISPECIES: glucose-1-phosphate adenylyltransferase [Enterobacteriaceae|Escherichia coli|Klebsiella oxytoca|Klebsiella pneumoniae|Klebsiella quasipneumoniae|Klebsiella sp.|Klebsiella variicola]}	{A6TF49; GLGC_KLEP7 Glucose-1-phosphate adenylyltransferase OS=Klebsiella pneumoniae subsp. pneumoniae (strain ATCC 700721 / MGH 78578) GN=glgC PE=3 SV=1}	{kpa:KPNJ1_00334; K00975 glgC glucose-1-phosphate adenylyltransferase 2.7.7.27 Metabolism; Carbohydrate metabolism; Starch and sucrose metabolism [PATH:ko00500] Metabolism; Carbohydrate metabolism; Amino sugar and nucleotide sugar metabolism [PATH:ko00520] Cellular Processes; Cellular community - prokaryotes; Biofilm formation - Escherichia coli [PATH:ko02026]}	{YP_002236200; COG0448 ADP-glucose pyrophosphorylase G Carbohydrate transport and metabolism ;}	{GO:0009058; biosynthetic process; biological_process GO:0016779; nucleotidyltransferase activity; molecular_function GO:0016772; transferase activity, transferring phosphorus-containing groups; molecular_function}
K21_GM000318	{Chromosome:346578:347984:+}	{AGT22174.1; glycogen synthase [Klebsiella pneumoniae]}	{A6TF48; GLGA_KLEP7 Glycogen synthase OS=Klebsiella pneumoniae subsp. pneumoniae (strain ATCC 700721 / MGH 78578) GN=glgA PE=3 SV=1}	{kpa:KPNJ1_00335; K00703 glgA starch synthase 2.4.1.21 Metabolism; Carbohydrate metabolism; Starch and sucrose metabolism [PATH:ko00500] Cellular Processes; Cellular community - prokaryotes; Biofilm formation - Escherichia coli [PATH:ko02026]}	{YP_002236201; COG0297 Glycogen synthase G Carbohydrate transport and metabolism ;}	{NA}
K21_GM000319	{Chromosome:348002:350449:+}	{WP_002920561.1; glycogen/starch/alpha-glucan phosphorylases family protein [Klebsiella pneumoniae]}	{P0AC86; PHSG_ECOLI Glycogen phosphorylase OS=Escherichia coli (strain K12) GN=glgP PE=3 SV=1}	{kpa:KPNJ1_00336; K00688 PYG, glgP glycogen phosphorylase 2.4.1.1 Metabolism; Carbohydrate metabolism; Starch and sucrose metabolism [PATH:ko00500] Cellular Processes; Cell growth and death; Necroptosis [PATH:ko04217] Cellular Processes; Cellular community - prokaryotes; Biofilm formation - Escherichia coli [PATH:ko02026] Organismal Systems; Endocrine system; Insulin signaling pathway [PATH:ko049…	{YP_002236202; COG0058 Glucan phosphorylase G Carbohydrate transport and metabolism ;}	{GO:0008184; glycogen phosphorylase activity; molecular_function GO:0005975; carbohydrate metabolic process; biological_process}
K21_GM000320	{Chromosome:350625:350972:+}	{WP_004188313.1; Uncharacterized protein conserved in bacteria [Klebsiella oxytoca|Klebsiella pneumoniae]}	{O53332; HIGB3_MYCTU Putative toxin HigB3 OS=Mycobacterium tuberculosis (strain ATCC 25618 / H37Rv) GN=higB3 PE=3 SV=1}	{kpt:VK055_3678; }	{YP_002236203; COG4683 Uncharacterized protein S Function unknown ;}	{NA}
K21_GM000321	{Chromosome:350972:351271:+}	{WP_004188315.1; MULTISPECIES: transcriptional regulator [Klebsiella|Klebsiella oxytoca|Klebsiella pneumoniae]}	{P9WJA6; HIGA1_MYCTO Antitoxin HigA1 OS=Mycobacterium tuberculosis (strain CDC 1551 / Oshkosh) GN=higA1 PE=3 SV=1}	{kpa:KPNJ1_00338; }	{YP_003613653; COG3620 Predicted transcriptional regulator with C-terminal CBS domains K Transcription ;}	{GO:0006355; regulation of transcription, DNA-dependent; biological_process GO:0003700; sequence-specific DNA binding transcription factor activity; molecular_function GO:0003677; DNA binding; molecular_function GO:0043565; sequence-specific DNA binding; molecular_function}
K21_GM000322	{Chromosome:351334:352842:-}	{WP_002920554.1; sn-glycerol-3-phosphate dehydrogenase, aerobic, FAD/NAD(P)-binding [Klebsiella pneumoniae|Klebsiella sp.]}	{P13035; GLPD_ECOLI Aerobic glycerol-3-phosphate dehydrogenase OS=Escherichia coli (strain K12) GN=glpD PE=1 SV=3}	{kpa:KPNJ1_00339; K00111 glpA, glpD glycerol-3-phosphate dehydrogenase 1.1.5.3 Metabolism; Lipid metabolism; Glycerophospholipid metabolism [PATH:ko00564]}	{YP_002236204; COG0578 Glycerol-3-phosphate dehydrogenase C Energy production and conversion ;}	{GO:0003857; 3-hydroxyacyl-CoA dehydrogenase activity; molecular_function GO:0055114; oxidation-reduction process; biological_process GO:0006631; fatty acid metabolic process; biological_process GO:0016491; oxidoreductase activity; molecular_function GO:0008033; tRNA processing; biological_process GO:0050660; flavin adenine dinucleotide binding; molecular_function}
K21_GM000323	{Chromosome:353047:353376:+}	{WP_002920552.1; thiosulfate: cyanide sulfurtransferase (rhodanese) [Klebsiella pneumoniae]}	{A6TF44; GLPE_KLEP7 Thiosulfate sulfurtransferase GlpE OS=Klebsiella pneumoniae subsp. pneumoniae (strain ATCC 700721 / MGH 78578) GN=glpE PE=3 SV=1}	{kpa:KPNJ1_00341; K02439 glpE thiosulfate sulfurtransferase 2.8.1.1 Metabolism; Energy metabolism; Sulfur metabolism [PATH:ko00920]}	{YP_002236205; COG0607 Rhodanese-related sulfurtransferase P Inorganic ion transport and metabolism ;}	{NA}
K21_GM000324	{Chromosome:353427:354257:+}	{WP_004188317.1; MULTISPECIES: rhomboid family intramembrane serine protease GlpG [Enterobacteriaceae|Klebsiella pneumoniae]}	{A6TF43; GLPG_KLEP7 Rhomboid protease GlpG OS=Klebsiella pneumoniae subsp. pneumoniae (strain ATCC 700721 / MGH 78578) GN=glpG PE=3 SV=1}	{kpa:KPNJ1_00342; K02441 glpG GlpG protein -- }	{YP_002236206; COG0705 Membrane associated serine protease, rhomboid family O Posttranslational modification, protein turnover, chaperones ;}	{GO:0004252; serine-type endopeptidase activity; molecular_function GO:0016021; integral to membrane; cellular_component}
K21_GM000325	{Chromosome:354307:355065:+}	{WP_002920548.1; MULTISPECIES: DeoR/GlpR family transcriptional regulator [Enterobacterales|Klebsiella pneumoniae|Klebsiella quasipneumoniae|Klebsiella sp.|Klebsiella variicola]}	{P0ACL0; GLPR_ECOLI Glycerol-3-phosphate regulon repressor OS=Escherichia coli (strain K12) GN=glpR PE=1 SV=1}	{kpa:KPNJ1_00343; K02444 glpR DeoR family transcriptional regulator, glycerol-3-phosphate regulon repressor -- }	{YP_002236207; COG1349 DNA-binding transcriptional regulator of sugar metabolism, DeoR/GlpR family KG Transcription ; Carbohydrate transport and metabolism ;}	{GO:0031515; tRNA (m1A) methyltransferase complex; cellular_component GO:0055114; oxidation-reduction process; biological_process GO:0006260; DNA replication; biological_process GO:0006468; protein phosphorylation; biological_process GO:0005622; intracellular; cellular_component GO:0016429; tRNA (adenine-N1-)-methyltransferase activity; molecular_function GO:0006355; regulation of transcription, …
K21_GM000326	{Chromosome:355081:357786:-}	{WP_002920545.1; fused conserved hypothetical protein; DNA-binding transcriptional activator, maltotriose-ATP-binding [Klebsiella pneumoniae]}	{A6TF41; MALT_KLEP7 HTH-type transcriptional regulator MalT OS=Klebsiella pneumoniae subsp. pneumoniae (strain ATCC 700721 / MGH 78578) GN=malT PE=3 SV=1}	{kpa:KPNJ1_00344; K03556 malT LuxR family transcriptional regulator, maltose regulon positive regulatory protein -- }	{YP_002236208; COG2909 ATP-, maltotriose- and DNA-dependent transcriptional regulator MalT K Transcription ;}	{GO:0003700; sequence-specific DNA binding transcription factor activity; molecular_function GO:0003677; DNA binding; molecular_function GO:0006352; transcription initiation, DNA-dependent; biological_process GO:0005515; protein binding; molecular_function GO:0016987; sigma factor activity; molecular_function GO:0006355; regulation of transcription, DNA-dependent; biological_process GO:0045892; n…
K21_GM000327	{Chromosome:358411:360801:+}	{AHM77127.1; Maltodextrin phosphorylase [Klebsiella pneumoniae]}	{P00490; PHSM_ECOLI Maltodextrin phosphorylase OS=Escherichia coli (strain K12) GN=malP PE=1 SV=7}	{kpa:KPNJ1_00346; K00688 PYG, glgP glycogen phosphorylase 2.4.1.1 Metabolism; Carbohydrate metabolism; Starch and sucrose metabolism [PATH:ko00500] Cellular Processes; Cell growth and death; Necroptosis [PATH:ko04217] Cellular Processes; Cellular community - prokaryotes; Biofilm formation - Escherichia coli [PATH:ko02026] Organismal Systems; Endocrine system; Insulin signaling pathway [PATH:ko049…	{YP_002236210; COG0058 Glucan phosphorylase G Carbohydrate transport and metabolism ;}	{GO:0008184; glycogen phosphorylase activity; molecular_function GO:0005975; carbohydrate metabolic process; biological_process}
K21_GM000328	{Chromosome:360812:362905:+}	{AHM77128.1; 4-alpha-glucanotransferase [Klebsiella pneumoniae]}	{P15977; MALQ_ECOLI 4-alpha-glucanotransferase OS=Escherichia coli (strain K12) GN=malQ PE=1 SV=2}	{kpa:KPNJ1_00347; K00705 malQ 4-alpha-glucanotransferase 2.4.1.25 Metabolism; Carbohydrate metabolism; Starch and sucrose metabolism [PATH:ko00500]}	{YP_002236211; COG1640 4-alpha-glucanotransferase G Carbohydrate transport and metabolism ;}	{GO:0005975; carbohydrate metabolic process; biological_process GO:0004134; 4-alpha-glucanotransferase activity; molecular_function}
K21_GM000329	{Chromosome:363008:364324:-}	{WP_002920542.1; high-affinity gluconate permease in GNT I system (GntP family) [Klebsiella pneumoniae]}	{P39835; GNTT_ECOLI High-affinity gluconate transporter OS=Escherichia coli (strain K12) GN=gntT PE=1 SV=3}	{kpa:KPNJ1_00348; K06155 gntT Gnt-I system high-affinity gluconate transporter -- }	{YP_002236212; COG2610 H+/gluconate symporter or related permease GR Carbohydrate transport and metabolism ; General function prediction only ;}	{GO:0015128; gluconate transmembrane transporter activity; molecular_function GO:0016020; membrane; cellular_component GO:0035429; gluconate transmembrane transport; biological_process GO:0016021; integral to membrane; cellular_component GO:0055085; transmembrane transport; biological_process}
K21_GM000330	{Chromosome:364661:365236:-}	{WP_002920540.1; membrane-bound protein in GNT I transport system [Klebsiella pneumoniae]}	{B5XTS2; NFUA_KLEP3 Fe/S biogenesis protein NfuA OS=Klebsiella pneumoniae (strain 342) GN=nfuA PE=3 SV=1}	{kpa:KPNJ1_00349; K07400 nfuA Fe/S biogenesis protein NfuA -- }	{YP_002236213; COG0694 Fe-S cluster biogenesis protein NfuA, 4Fe-4S-binding domain O Posttranslational modification, protein turnover, chaperones ;}	{GO:0051536; iron-sulfur cluster binding; molecular_function GO:0005506; iron ion binding; molecular_function GO:0016226; iron-sulfur cluster assembly; biological_process}
K21_GM000331	{Chromosome:365295:365933:-}	{WP_004185961.1; gluconate periplasmic binding protein with phosphoribosyltransferase domain, GNT I system [Escherichia coli|Klebsiella pneumoniae]}	{Q8Z222; GNTX_SALTI DNA utilization protein YhgH OS=Salmonella typhi GN=gntX PE=3 SV=1}	{kpb:FH42_15245; }	{YP_002236214; COG1040 Predicted amidophosphoribosyltransferases R General function prediction only ;}	{GO:0009116; nucleoside metabolic process; biological_process}
K21_GM000332	{Chromosome:366008:366781:+}	{WP_004181461.1; MULTISPECIES: pimeloyl-[acyl-carrier protein] methyl ester esterase [Klebsiella|Klebsiella pneumoniae|Klebsiella sp.]}	{A6TF35; BIOH_KLEP7 Pimeloyl-[acyl-carrier protein] methyl ester esterase OS=Klebsiella pneumoniae subsp. pneumoniae (strain ATCC 700721 / MGH 78578) GN=bioH PE=3 SV=1}	{kpo:KPN2242_21935; K02170 bioH pimeloyl-[acyl-carrier protein] methyl ester esterase 3.1.1.85 Metabolism; Metabolism of cofactors and vitamins; Biotin metabolism [PATH:ko00780]}	{YP_002236215; COG0596 Pimeloyl-ACP methyl ester carboxylesterase HR Coenzyme transport and metabolism ; General function prediction only ;}	{GO:0009058; biosynthetic process; biological_process GO:0016788; hydrolase activity, acting on ester bonds; molecular_function}
K21_GM000333	{Chromosome:366920:367171:+}	{ABR79168.1; hypothetical protein [Klebsiella pneumoniae]}	{NA}	{kpa:KPNJ1_00352; }	{NA}	{NA}
K21_GM000334	{Chromosome:367260:367487:-}	{WP_057729329.1; ferrous iron transporter C [Klebsiella pneumoniae]}	{A6TF33; FEOC_KLEP7 Probable [Fe-S]-dependent transcriptional repressor OS=Klebsiella pneumoniae subsp. pneumoniae (strain ATCC 700721 / MGH 78578) GN=feoC PE=1 SV=2}	{kpa:KPNJ1_00353; K07490 feoC ferrous iron transport protein C -- }	{NA}	{GO:0001514; selenocysteine incorporation; biological_process GO:0005737; cytoplasm; cellular_component GO:0003723; RNA binding; molecular_function GO:0005525; GTP binding; molecular_function GO:0003746; translation elongation factor activity; molecular_function}
K21_GM000335	{Chromosome:367509:369827:-}	{WP_002920508.1; fused ferrous iron transporter, protein B: GTP-binding protein; membrane protein [Klebsiella pneumoniae]}	{P74884; FEOB_SALTY Fe(2+) transporter FeoB OS=Salmonella typhimurium (strain LT2 / SGSC1412 / ATCC 700720) GN=feoB PE=3 SV=2}	{kpa:KPNJ1_00354; K04759 feoB ferrous iron transport protein B -- }	{YP_002236218; COG0370 Fe2+ transport system protein B P Inorganic ion transport and metabolism ;}	{GO:0016021; integral to membrane; cellular_component GO:0015093; ferrous iron transmembrane transporter activity; molecular_function GO:0015684; ferrous iron transport; biological_process GO:0005525; GTP binding; molecular_function GO:0003924; GTPase activity; molecular_function}
K21_GM000336	{Chromosome:369856:370083:-}	{CCI74920.1; unnamed protein product [Klebsiella pneumoniae subsp. rhinoscleromatis SB3432]}	{P0AEL5; FEOA_ECO57 Fe(2+) transport protein A OS=Escherichia coli O157:H7 GN=feoA PE=3 SV=1}	{kpa:KPNJ1_00355; K04758 feoA ferrous iron transport protein A -- }	{YP_002236219; COG1918 Fe2+ transport system protein FeoA P Inorganic ion transport and metabolism ;}	{GO:0046914; transition metal ion binding; molecular_function}
K21_GM000337	{Chromosome:370202:370294:+}	{AEK00262.1; conserved hypothetical protein [Klebsiella pneumoniae]}	{NA}	{kpa:KPNJ1_00356; }	{NA}	{NA}
K21_GM000338	{Chromosome:370495:372825:-}	{WP_004150056.1; MULTISPECIES: transcription accessory protein [Enterobacteriaceae|Klebsiella oxytoca|Klebsiella pneumoniae|Klebsiella sp.]}	{P46837; YHGF_ECOLI Protein YhgF OS=Escherichia coli (strain K12) GN=yhgF PE=1 SV=3}	{kpb:FH42_15210; K06959 tex protein Tex -- }	{YP_002236221; COG2183 Transcriptional accessory protein Tex/SPT6 K Transcription ;}	{GO:0003676; nucleic acid binding; molecular_function GO:0005515; protein binding; molecular_function}
K21_GM000339	{Chromosome:372926:373399:-}	{WP_002920503.1; Transcription elongation factor greA 2 (Transcript cleavage factor greA 2) [Klebsiella pneumoniae|Klebsiella quasipneumoniae]}	{P30128; GREB_ECOLI Transcription elongation factor GreB OS=Escherichia coli (strain K12) GN=greB PE=1 SV=2}	{kpa:KPNJ1_00358; K04760 greB transcription elongation factor GreB -- }	{YP_002236222; COG0782 Transcription elongation factor, GreA/GreB family K Transcription ;}	{GO:0003677; DNA binding; molecular_function GO:0032784; regulation of transcription elongation, DNA-dependent; biological_process}
K21_GM000340	{Chromosome:373627:374346:+}	{EHM50414.1; transcriptional regulatory protein OmpR [Yokenella regensburgei ATCC 43003]}	{P0AA18; OMPR_ECO57 Transcriptional regulatory protein OmpR OS=Escherichia coli O157:H7 GN=ompR PE=3 SV=1}	{eta:ETA_32190; K07659 ompR two-component system, OmpR family, phosphate regulon response regulator OmpR -- Environmental Information Processing; Signal transduction; Two-component system [PATH:ko02020] Cellular Processes; Cellular community - prokaryotes; Biofilm formation - Escherichia coli [PATH:ko02026]}	{YP_001456308; COG0745 DNA-binding response regulator, OmpR family, contains REC and winged-helix (wHTH) domain TK Signal transduction mechanisms ; Transcription ;}	{GO:0000160; two-component signal transduction system (phosphorelay); biological_process GO:0006355; regulation of transcription, DNA-dependent; biological_process GO:0003677; DNA binding; molecular_function}
K21_GM000341	{Chromosome:374343:375698:+}	{WP_002920333.1; sensory histidine kinase in two-component regulatory system with OmpR [Klebsiella pneumoniae]}	{P08982; ENVZ_SALTY Osmolarity sensor protein EnvZ OS=Salmonella typhimurium (strain LT2 / SGSC1412 / ATCC 700720) GN=envZ PE=3 SV=2}	{kpa:KPNJ1_00360; K07638 envZ two-component system, OmpR family, osmolarity sensor histidine kinase EnvZ 2.7.13.3 Environmental Information Processing; Signal transduction; Two-component system [PATH:ko02020] Cellular Processes; Cellular community - prokaryotes; Biofilm formation - Escherichia coli [PATH:ko02026]}	{YP_002236224; COG2205 K+-sensing histidine kinase KdpD T Signal transduction mechanisms ;}	{GO:0000155; two-component sensor activity; molecular_function GO:0007165; signal transduction; biological_process GO:0016021; integral to membrane; cellular_component GO:0004871; signal transducer activity; molecular_function}
K21_GM000342	{Chromosome:375776:377398:-}	{WP_002920331.1; MULTISPECIES: phosphoenolpyruvate carboxykinase (ATP) [Enterobacterales|Escherichia coli|Klebsiella oxytoca|Klebsiella pneumoniae|Klebsiella sp.]}	{B7LSA4; PCKA_ESCF3 Phosphoenolpyruvate carboxykinase (ATP) OS=Escherichia fergusonii (strain ATCC 35469 / DSM 13698 / CDC 0568-73) GN=pckA PE=3 SV=1}	{kpa:KPNJ1_00361; K01610 E4.1.1.49, pckA phosphoenolpyruvate carboxykinase (ATP) 4.1.1.49 Metabolism; Carbohydrate metabolism; Glycolysis / Gluconeogenesis [PATH:ko00010] Metabolism; Carbohydrate metabolism; Citrate cycle (TCA cycle) [PATH:ko00020] Metabolism; Carbohydrate metabolism; Pyruvate metabolism [PATH:ko00620] Metabolism; Energy metabolism; Carbon fixation in photosynthetic organisms [PA…	{YP_002236225; COG1866 Phosphoenolpyruvate carboxykinase, ATP-dependent C Energy production and conversion ;}	{GO:0006094; gluconeogenesis; biological_process GO:0005524; ATP binding; molecular_function GO:0004612; phosphoenolpyruvate carboxykinase (ATP) activity; molecular_function}
K21_GM000343	{Chromosome:377759:378643:-}	{WP_004188324.1; oxidative stress-induced heat shock chaperone Hsp33 [Klebsiella pneumoniae subsp. pneumoniae NTUH-K2044]}	{Q57IX6; HSLO_SALCH 33 kDa chaperonin OS=Salmonella choleraesuis (strain SC-B67) GN=hslO PE=3 SV=2}	{kpa:KPNJ1_00363; K04083 hslO molecular chaperone Hsp33 -- }	{YP_002236226; COG1281 Redox-regulated molecular chaperone, HSP33 family O Posttranslational modification, protein turnover, chaperones ;}	{GO:0006457; protein folding; biological_process GO:0005737; cytoplasm; cellular_component GO:0051082; unfolded protein binding; molecular_function}
K21_GM000344	{Chromosome:378662:379063:-}	{WP_004188326.1; ribosome-associated heat shock protein Hsp15 [Escherichia coli|Klebsiella pneumoniae]}	{P0ACH0; HSLR_ECO57 Heat shock protein 15 OS=Escherichia coli O157:H7 GN=hslR PE=3 SV=1}	{kpy:KPNIH31_23875; K04762 hslR ribosome-associated heat shock protein Hsp15 -- }	{YP_002236227; COG1188 Ribosomal 50S subunit-recycling heat shock protein, contains S4 domain J Translation, ribosomal structure and biogenesis ;}	{GO:0003723; RNA binding; molecular_function}
K21_GM000345	{Chromosome:379060:379743:-}	{WP_004181456.1; putative hydrolase with phophatase-like domain protein [Escherichia coli|Klebsiella oxytoca|Klebsiella pneumoniae|Klebsiella sp.|Klebsiella variicola]}	{P64636; YRFG_ECOLI GMP/IMP nucleotidase YrfG OS=Escherichia coli (strain K12) GN=yrfG PE=1 SV=1}	{kpb:FH42_15175; K20881 yrfG 5'-nucleotidase 3.1.3.5 Metabolism; Nucleotide metabolism; Purine metabolism [PATH:ko00230] Metabolism; Nucleotide metabolism; Pyrimidine metabolism [PATH:ko00240] Metabolism; Metabolism of cofactors and vitamins; Nicotinate and nicotinamide metabolism [PATH:ko00760]}	{YP_002236228; COG1011 FMN phosphatase YigB, HAD superfamily H Coenzyme transport and metabolism ;}	{NA}
K21_GM000346	{Chromosome:379804:381756:-}	{ABR79156.1; IgaA: a membrane protein that prevents overactivation of the Rcs regulatory system [Klebsiella pneumoniae IS22]}	{P45800; IGAA_ECOLI Putative membrane protein IgaA homolog OS=Escherichia coli (strain K12) GN=yrfF PE=1 SV=1}	{kpa:KPNJ1_00366; }	{NA}	{GO:0009276; Gram-negative-bacterium-type cell wall; cellular_component GO:0005543; phospholipid binding; molecular_function GO:0016021; integral to membrane; cellular_component}
K21_GM000347	{Chromosome:382254:382814:+}	{WP_002920321.1; MULTISPECIES: ADP compounds hydrolase NudE [Enterobacterales|Escherichia coli|Klebsiella oxytoca|Klebsiella pneumoniae|Klebsiella sp.]}	{P45799; NUDE_ECOLI ADP compounds hydrolase NudE OS=Escherichia coli (strain K12) GN=nudE PE=1 SV=1}	{kpa:KPNJ1_00367; K08312 nudE ADP-ribose diphosphatase 3.6.1.- Metabolism; Nucleotide metabolism; Purine metabolism [PATH:ko00230]}	{YP_002236230; COG0494 8-oxo-dGTP pyrophosphatase MutT and related house-cleaning NTP pyrophosphohydrolases, NUDIX family V Defense mechanisms ;}	{GO:0016787; hydrolase activity; molecular_function}
K21_GM000348	{Chromosome:382868:385285:-}	{WP_004188332.1; MULTISPECIES: carboxypeptidase/penicillin-binding protein 1A [Enterobacterales|Klebsiella pneumoniae]}	{P02918; PBPA_ECOLI Penicillin-binding protein 1A OS=Escherichia coli (strain K12) GN=mrcA PE=1 SV=1}	{kpb:FH42_15160; K05366 mrcA penicillin-binding protein 1A 2.4.1.129 3.4.16.4 Metabolism; Glycan biosynthesis and metabolism; Peptidoglycan biosynthesis [PATH:ko00550] Human Diseases; Drug resistance; beta-Lactam resistance [PATH:ko01501]}	{YP_002236231; COG5009 Membrane carboxypeptidase/penicillin-binding protein M Cell wall/membrane/envelope biogenesis ;}	{GO:0008658; penicillin binding; molecular_function}
K21_GM000349	{Chromosome:385572:386345:+}	{EKF76861.1; hypothetical protein [Klebsiella pneumoniae subsp. pneumoniae KpQ3, B819_140984]}	{P45753; HOFM_ECOLI DNA utilization protein HofM OS=Escherichia coli (strain K12) GN=hofM PE=4 SV=2}	{kpx:PMK1_01270; K12288 hofM pilus assembly protein HofM -- }	{YP_002236232; COG4972 Tfp pilus assembly protein, ATPase PilM NW Cell motility ; Extracellular structures ;}	{NA}
K21_GM000350	{Chromosome:386329:386862:+}	{WP_004174028.1; Type IV pilus biogenesis protein PilN [Klebsiella oxytoca|Klebsiella pneumoniae]}	{NA}	{kpb:FH42_15150; K12289 hofN pilus assembly protein HofN -- }	{YP_002236233; COG3166 Tfp pilus assembly protein PilN NW Cell motility ; Extracellular structures ;}	{GO:0019028; viral capsid; cellular_component}
K21_GM000351	{Chromosome:386852:387280:+}	{WP_004188339.1; conserved exported hypothetical protein [Klebsiella pneumoniae|Klebsiella pneumoniae,]}	{NA}	{kpy:KPNIH31_23840; K12290 hofO pilus assembly protein HofO -- }	{NA}	{NA}
K21_GM000352	{Chromosome:387544:388830:+}	{AGT22205.1; outer membrane porin HofQ [Klebsiella pneumoniae JM45]}	{P34749; HOFQ_ECOLI DNA utilization protein HofQ OS=Escherichia coli (strain K12) GN=hofQ PE=3 SV=2}	{kpj:N559_0392; K02507 hofQ protein transport protein HofQ -- }	{YP_002236236; COG4796 Type II secretory pathway, component HofQ U Intracellular trafficking, secretion, and vesicular transport ;}	{GO:0019867; outer membrane; cellular_component GO:0009306; protein secretion; biological_process}
K21_GM000353	{Chromosome:389101:389622:+}	{WP_002920267.1; shikimate kinase family protein [Enterobacter sp.|Klebsiella oxytoca|Klebsiella pneumoniae|Klebsiella quasipneumoniae|Klebsiella sp.|Klebsiella variicola|Kosakonia oryzae|Kosakonia radicincitans|Kosakonia sacchari|[Enterobacter] aerogenes]}	{A8AQU4; AROK_CITK8 Shikimate kinase 1 OS=Citrobacter koseri (strain ATCC BAA-895 / CDC 4225-83 / SGSC4696) GN=aroK PE=3 SV=1}	{kco:BWI95_09555; K00891 E2.7.1.71, aroK, aroL shikimate kinase 2.7.1.71 Metabolism; Amino acid metabolism; Phenylalanine, tyrosine and tryptophan biosynthesis [PATH:ko00400]}	{YP_002236237; COG0703 Shikimate kinase E Amino acid transport and metabolism ;}	{GO:0005525; GTP binding; molecular_function GO:0004127; cytidylate kinase activity; molecular_function GO:0016887; ATPase activity; molecular_function GO:0005524; ATP binding; molecular_function GO:0006576; cellular biogenic amine metabolic process; biological_process GO:0003924; GTPase activity; molecular_function GO:0000105; histidine biosynthetic process; biological_process GO:0003723; RNA bi…
K21_GM000354	{Chromosome:389789:390772:+}	{WP_004188341.1; MULTISPECIES: 3-dehydroquinate synthase [Enterobacterales|Escherichia coli|Klebsiella oxytoca|Klebsiella pneumoniae]}	{A6TF13; AROB_KLEP7 3-dehydroquinate synthase OS=Klebsiella pneumoniae subsp. pneumoniae (strain ATCC 700721 / MGH 78578) GN=aroB PE=3 SV=1}	{kpy:KPNIH31_23820; K01735 aroB 3-dehydroquinate synthase 4.2.3.4 Metabolism; Amino acid metabolism; Phenylalanine, tyrosine and tryptophan biosynthesis [PATH:ko00400]}	{YP_002236238; COG0337 3-dehydroquinate synthetase E Amino acid transport and metabolism ;}	{GO:0055114; oxidation-reduction process; biological_process GO:0046872; metal ion binding; molecular_function GO:0016491; oxidoreductase activity; molecular_function}
K21_GM000355	{Chromosome:390857:392143:+}	{WP_002920262.1; DamX, an inner membrane protein involved in bile resistance [Klebsiella pneumoniae]}	{Q8X826; DAMX_ECO57 Cell division protein DamX OS=Escherichia coli O157:H7 GN=damX PE=3 SV=1}	{kpa:KPNJ1_00377; K03112 damX DamX protein -- }	{YP_002236239; COG3266 Cell division protein DamX, binds to the septal ring, contains C-terminal SPOR domain D Cell cycle control, cell division, chromosome partitioning ;}	{GO:0008380; RNA splicing; biological_process GO:0042834; peptidoglycan binding; molecular_function}
K21_GM000356	{Chromosome:392222:393049:+}	{WP_002920260.1; methyl-directed repair DNA adenine methylase [Escherichia coli|Klebsiella oxytoca|Klebsiella pneumoniae|Klebsiella sp.]}	{P0AEE9; DMA_ECO57 DNA adenine methylase OS=Escherichia coli O157:H7 GN=dam PE=3 SV=1}	{kpa:KPNJ1_00378; K06223 dam DNA adenine methylase 2.1.1.72 Genetic Information Processing; Replication and repair; Mismatch repair [PATH:ko03430]}	{YP_002236240; COG0338 Site-specific DNA-adenine methylase L Replication, recombination and repair ;}	{GO:0009007; site-specific DNA-methyltransferase (adenine-specific) activity; molecular_function GO:0032775; DNA methylation on adenine; biological_process}
K21_GM000357	{Chromosome:393067:393744:+}	{EEW38675.1; Ribulose-phosphate 3-epimerase [Klebsiella pneumoniae|Klebsiella sp.]}	{P0AG09; RPE_ECO57 Ribulose-phosphate 3-epimerase OS=Escherichia coli O157:H7 GN=rpe PE=3 SV=1}	{kpa:KPNJ1_00379; K01783 rpe, RPE ribulose-phosphate 3-epimerase 5.1.3.1 Metabolism; Carbohydrate metabolism; Pentose phosphate pathway [PATH:ko00030] Metabolism; Carbohydrate metabolism; Pentose and glucuronate interconversions [PATH:ko00040] Metabolism; Energy metabolism; Carbon fixation in photosynthetic organisms [PATH:ko00710]}	{YP_002236241; COG0036 Pentose-5-phosphate-3-epimerase G Carbohydrate transport and metabolism ;}	{GO:0005975; carbohydrate metabolic process; biological_process GO:0009435; NAD biosynthetic process; biological_process GO:0004514; nicotinate-nucleotide diphosphorylase (carboxylating) activity; molecular_function GO:0016491; oxidoreductase activity; molecular_function GO:0016857; racemase and epimerase activity, acting on carbohydrates and derivatives; molecular_function GO:0005198; NA GO:0055…
K21_GM000358	{Chromosome:393737:394498:+}	{WP_004188345.1; sugar (Glycoside-Pentoside-Hexuronide) transporter domain protein [Klebsiella pneumoniae]}	{Q9EYY5; GPH_ENTAE Phosphoglycolate phosphatase OS=Enterobacter aerogenes GN=gph PE=3 SV=1}	{kpb:FH42_15110; K01091 gph phosphoglycolate phosphatase 3.1.3.18 Metabolism; Carbohydrate metabolism; Glyoxylate and dicarboxylate metabolism [PATH:ko00630]}	{YP_002236242; COG0546 Phosphoglycolate phosphatase, HAD superfamily C Energy production and conversion ;}	{NA}
K21_GM000359	{Chromosome:394491:395495:+}	{WP_002920253.1; MULTISPECIES: tryptophan--tRNA ligase [Enterobacterales|Klebsiella pneumoniae|Klebsiella quasipneumoniae|Klebsiella sp.]}	{Q9EYY6; SYW_ENTAE Tryptophan--tRNA ligase OS=Enterobacter aerogenes GN=trpS PE=3 SV=1}	{kpa:KPNJ1_00381; K01867 WARS, trpS tryptophanyl-tRNA synthetase 6.1.1.2 Genetic Information Processing; Translation; Aminoacyl-tRNA biosynthesis [PATH:ko00970]}	{YP_002236243; COG0180 Tryptophanyl-tRNA synthetase J Translation, ribosomal structure and biogenesis ;}	{GO:0005524; ATP binding; molecular_function GO:0006418; tRNA aminoacylation for protein translation; biological_process GO:0004812; aminoacyl-tRNA ligase activity; molecular_function GO:0000166; nucleotide binding; molecular_function}
K21_GM000360	{Chromosome:395568:396914:-}	{WP_002920252.1; fused siroheme synthase 1, 3-dimethyluroporphyriongen III dehydrogenase and siroheme ferrochelatase; uroporphyrinogen methyltransferase [Klebsiella pneumoniae|Klebsiella sp.|[Enterobacter] aerogenes]}	{A6TF07; CYSG2_KLEP7 Siroheme synthase 2 OS=Klebsiella pneumoniae subsp. pneumoniae (strain ATCC 700721 / MGH 78578) GN=cysG2 PE=3 SV=2}	{kpa:KPNJ1_00382; K02302 cysG uroporphyrin-III C-methyltransferase / precorrin-2 dehydrogenase / sirohydrochlorin ferrochelatase 2.1.1.107 1.3.1.76 4.99.1.4 Metabolism; Metabolism of cofactors and vitamins; Porphyrin and chlorophyll metabolism [PATH:ko00860]}	{YP_002236244; COG1648 Siroheme synthase (precorrin-2 oxidase/ferrochelatase domain) H Coenzyme transport and metabolism ;}	{GO:0043115; precorrin-2 dehydrogenase activity; molecular_function GO:0019354; siroheme biosynthetic process; biological_process GO:0055114; oxidation-reduction process; biological_process GO:0006779; porphyrin biosynthetic process; biological_process GO:0003824; NA GO:0008168; methyltransferase activity; molecular_function GO:0051536; iron-sulfur cluster binding; molecular_function GO:0008152; …
K21_GM000361	{Chromosome:397095:397421:-}	{WP_002920249.1; nitrite reductase, NAD(P)H-binding, small subunit [Klebsiella pneumoniae|Klebsiella sp.]}	{P0A230; NIRD_SALTI Nitrite reductase (NADH) small subunit OS=Salmonella typhi GN=nirD PE=3 SV=1}	{kpb:FH42_15095; K00363 nirD nitrite reductase (NADH) small subunit 1.7.1.15 Metabolism; Energy metabolism; Nitrogen metabolism [PATH:ko00910]}	{YP_002236245; COG2146 Ferredoxin subunit of nitrite reductase or a ring-hydroxylating dioxygenase PQ Inorganic ion transport and metabolism ; Secondary metabolites biosynthesis, transport and catabolism ;}	{GO:0055114; oxidation-reduction process; biological_process GO:0042128; nitrate assimilation; biological_process GO:0008942; nitrite reductase [NAD(P)H] activity; molecular_function}
K21_GM000362	{Chromosome:397418:399961:-}	{WP_002920243.1; nitrite reductase, large subunit, nucleotide-and Fe/S-cluster binding [Klebsiella pneumoniae|Klebsiella sp.]}	{P08201; NIRB_ECOLI Nitrite reductase (NADH) large subunit OS=Escherichia coli (strain K12) GN=nirB PE=3 SV=4}	{kpa:KPNJ1_00384; K00362 nirB nitrite reductase (NADH) large subunit 1.7.1.15 Metabolism; Energy metabolism; Nitrogen metabolism [PATH:ko00910]}	{YP_002236246; COG1251 NAD(P)H-nitrite reductase, large subunit C Energy production and conversion ;}	{GO:0055114; oxidation-reduction process; biological_process GO:0003857; 3-hydroxyacyl-CoA dehydrogenase activity; molecular_function GO:0006631; fatty acid metabolic process; biological_process GO:0020037; heme binding; molecular_function GO:0050660; flavin adenine dinucleotide binding; molecular_function GO:0008033; tRNA processing; biological_process GO:0016491; oxidoreductase activity; molecu…
K21_GM000363	{Chromosome:400200:401522:+}	{WP_004188347.1; MULTISPECIES: cytosine deaminase [Enterobacterales|Klebsiella oxytoca|Klebsiella pneumoniae|Klebsiella variicola]}	{P25524; CODA_ECOLI Cytosine deaminase OS=Escherichia coli (strain K12) GN=codA PE=1 SV=3}	{kpk:A593_08950; K01485 codA cytosine deaminase 3.5.4.1 Metabolism; Nucleotide metabolism; Pyrimidine metabolism [PATH:ko00240] Metabolism; Amino acid metabolism; Arginine and proline metabolism [PATH:ko00330]}	{YP_002236247; COG0402 Cytosine/adenosine deaminase or related metal-dependent hydrolase FR Nucleotide transport and metabolism ; General function prediction only ;}	{GO:0016788; hydrolase activity, acting on ester bonds; molecular_function GO:0016787; hydrolase activity; molecular_function}
K21_GM000364	{Chromosome:401519:402706:-}	{WP_002920240.1; transporter, major facilitator family protein [Klebsiella pneumoniae|Klebsiella sp.|Klebsiella variicola]}	{A4WFG6; TSGA_ENT38 Protein TsgA homolog OS=Enterobacter sp. (strain 638) GN=tsgA PE=3 SV=1}	{kpa:KPNJ1_00387; K06141 tsgA MFS transporter, TsgA protein -- }	{YP_002236248; COG0738 Fucose permease G Carbohydrate transport and metabolism ;}	{GO:0016021; integral to membrane; cellular_component GO:0055085; transmembrane transport; biological_process}
K21_GM000365	{Chromosome:402983:403552:+}	{WP_002920238.1; cyclophilin type peptidyl-prolyl cis-trans isomerase/CLD family protein [Escherichia coli|Klebsiella pneumoniae|Klebsiella variicola]}	{P20753; PPIA_SALTY Peptidyl-prolyl cis-trans isomerase A OS=Salmonella typhimurium (strain LT2 / SGSC1412 / ATCC 700720) GN=ppiA PE=3 SV=2}	{kpa:KPNJ1_00388; K03767 PPIA peptidyl-prolyl cis-trans isomerase A (cyclophilin A) 5.2.1.8 Cellular Processes; Cell growth and death; Necroptosis [PATH:ko04217] Human Diseases; Drug resistance; Cationic antimicrobial peptide (CAMP) resistance [PATH:ko01503]}	{YP_002236250; COG0652 Peptidyl-prolyl cis-trans isomerase (rotamase) - cyclophilin family O Posttranslational modification, protein turnover, chaperones ;}	{GO:0006457; protein folding; biological_process GO:0003755; peptidyl-prolyl cis-trans isomerase activity; molecular_function GO:0000413; protein peptidyl-prolyl isomerization; biological_process}
K21_GM000366	{Chromosome:403659:403826:+}	{WP_002920231.1; putative toxin-antitoxin system, antitoxin component [Klebsiella pneumoniae|Klebsiella sp.]}	{P37771; YHFG_SALTY Uncharacterized protein YhfG OS=Salmonella typhimurium (strain LT2 / SGSC1412 / ATCC 700720) GN=yhfG PE=4 SV=1}	{kpa:KPNJ1_00389; }	{NA}	{NA}
K21_GM000367	{Chromosome:403816:404418:+}	{WP_002920230.1; putative adenosine monophosphate-protein transferase fic [Klebsiella pneumoniae]}	{P20751; FIC_SALTY Probable adenosine monophosphate-protein transferase fic OS=Salmonella typhimurium (strain LT2 / SGSC1412 / ATCC 700720) GN=fic PE=3 SV=2}	{kpa:KPNJ1_00390; K04095 fic cell filamentation protein -- }	{YP_002236252; COG2184 Fido, protein-threonine AMPylation domain T Signal transduction mechanisms ;}	{NA}
K21_GM000368	{Chromosome:404451:405014:+}	{WP_002920229.1; glutamine amidotransferase of anthranilate synthase/aminodeoxychorismate synthase family protein [Klebsiella pneumoniae|Klebsiella sp.]}	{P06194; PABA_ENTAE Aminodeoxychorismate synthase component 2 OS=Enterobacter aerogenes GN=pabA PE=3 SV=1}	{kpa:KPNJ1_00391; K01664 pabA para-aminobenzoate synthetase component II 2.6.1.85 Metabolism; Metabolism of cofactors and vitamins; Folate biosynthesis [PATH:ko00790]}	{YP_002236253; COG0512 Anthranilate/para-aminobenzoate synthase component II EH Amino acid transport and metabolism ; Coenzyme transport and metabolism ;}	{GO:0016787; hydrolase activity; molecular_function GO:0006541; glutamine metabolic process; biological_process}
K21_GM000369	{Chromosome:405105:406325:+}	{WP_004188351.1; Bifunctional N-succinyldiaminopimelate-aminotransferase/acetylornithine transaminase protein [Klebsiella pneumoniae subsp. pneumoniae KpQ3]}	{P18335; ARGD_ECOLI Acetylornithine/succinyldiaminopimelate aminotransferase OS=Escherichia coli (strain K12) GN=argD PE=1 SV=4}	{kpi:D364_19165; K00821 argD acetylornithine/N-succinyldiaminopimelate aminotransferase 2.6.1.11 2.6.1.17 Metabolism; Amino acid metabolism; Lysine biosynthesis [PATH:ko00300] Metabolism; Amino acid metabolism; Arginine biosynthesis [PATH:ko00220]}	{YP_002236254; COG4992 Acetylornithine/succinyldiaminopimelate/putrescine aminotransferase E Amino acid transport and metabolism ;}	{GO:0016829; lyase activity; molecular_function GO:0008483; transaminase activity; molecular_function GO:0009058; biosynthetic process; biological_process GO:0030170; pyridoxal phosphate binding; molecular_function GO:0006520; cellular amino acid metabolic process; biological_process}
K21_GM000370	{Chromosome:406315:408393:-}	{WP_004188352.1; YccS/YhfK family integral membrane protein [Klebsiella oxytoca|Klebsiella pneumoniae]}	{P45537; YHFK_ECOLI Uncharacterized protein YhfK OS=Escherichia coli (strain K12) GN=yhfK PE=3 SV=2}	{kpn:KPN_03744; }	{YP_002236255; COG1289 Uncharacterized membrane protein YccC S Function unknown ;}	{GO:0006810; transport; biological_process GO:0005886; plasma membrane; cellular_component}
K21_GM000371	{Chromosome:408445:409077:-}	{WP_000242758.1; cAMP-binding proteins-catabolite gene activator and regulatory subunit of cAMP-dependent protein kinases [Cronobacter malonaticus|Cronobacter turicensis|Enterobacter cloacae|Enterobacteriaceae bacterium|Klebsiella pneumoniae|Salmonella enterica]}	{P0A2T7; CRP_ENTAE cAMP-activated global transcriptional regulator CRP OS=Enterobacter aerogenes GN=crp PE=1 SV=1}	{exf:BFV63_20315; K10914 crp CRP/FNR family transcriptional regulator, cyclic AMP receptor protein -- Environmental Information Processing; Signal transduction; Two-component system [PATH:ko02020] Cellular Processes; Cellular community - prokaryotes; Quorum sensing [PATH:ko02024] Cellular Processes; Cellular community - prokaryotes; Biofilm formation - Vibrio cholerae [PATH:ko05111] Cellular Proc…	{YP_001456258; COG0664 cAMP-binding domain of CRP or a regulatory subunit of cAMP-dependent protein kinases T Signal transduction mechanisms ;}	{GO:0006276; plasmid maintenance; biological_process GO:0006260; DNA replication; biological_process GO:0006352; transcription initiation, DNA-dependent; biological_process GO:0006310; DNA recombination; biological_process GO:0000150; recombinase activity; molecular_function GO:0016987; sigma factor activity; molecular_function GO:0003677; DNA binding; molecular_function GO:0003700; sequence-spec…
K21_GM000372	{Chromosome:409384:409788:+}	{AJC02505.1; OsmC/Ohr family protein [Klebsiella pneumoniae subsp. pneumoniae 1158]}	{P0ADX3; YHFA_ECO57 Protein YhfA OS=Escherichia coli O157:H7 GN=yhfA PE=4 SV=1}	{kpa:KPNJ1_00396; K07397 yhfA putative redox protein -- }	{YP_002236257; COG1765 Uncharacterized OsmC-related protein R General function prediction only ;}	{NA}
K21_GM000373	{Chromosome:409843:410712:-}	{KTG59054.1; phosphoribulokinase [Klebsiella pneumoniae]}	{P0AEX5; KPPR_ECOLI Probable phosphoribulokinase OS=Escherichia coli (strain K12) GN=prkB PE=3 SV=1}	{kpa:KPNJ1_00397; K00855 PRK, prkB phosphoribulokinase 2.7.1.19 Metabolism; Energy metabolism; Carbon fixation in photosynthetic organisms [PATH:ko00710]}	{YP_002236258; COG3954 Phosphoribulokinase G Carbohydrate transport and metabolism ;}	{GO:0016301; kinase activity; molecular_function GO:0005524; ATP binding; molecular_function GO:0008152; NA}
K21_GM000374	{Chromosome:410749:410967:-}	{EKF76884.1; UPF0270 protein [Klebsiella pneumoniae subsp. pneumoniae KpQ3]}	{B5XN72; Y377_KLEP3 UPF0270 protein KPK_0377 OS=Klebsiella pneumoniae (strain 342) GN=KPK_0377 PE=3 SV=1}	{kpa:KPNJ1_00398; K09898 K09898 uncharacterized protein -- }	{YP_002236259; COG3089 Uncharacterized conserved protein YheU, UPF0270 family S Function unknown ;}	{NA}
K21_GM000375	{Chromosome:410964:411962:-}	{WP_002920149.1; alpha/beta hydrolase fold family protein [Klebsiella oxytoca|Klebsiella pneumoniae|Klebsiella sp.]}	{P45524; YHET_ECOLI Putative esterase YheT OS=Escherichia coli (strain K12) GN=yheT PE=3 SV=1}	{kpa:KPNJ1_00399; K07019 K07019 uncharacterized protein -- }	{YP_002236260; COG0429 Predicted hydrolase of the alpha/beta-hydrolase fold R General function prediction only ;}	{GO:0016787; hydrolase activity; molecular_function GO:0006508; proteolysis; biological_process GO:0008236; serine-type peptidase activity; molecular_function}
K21_GM000376	{Chromosome:412190:414094:-}	{WP_004188360.1; glutathione-regulated potassium-efflux system ATP-binding protein [Klebsiella oxytoca|Klebsiella pneumoniae]}	{P63390; YHES_ECO57 Uncharacterized ABC transporter ATP-binding protein YheS OS=Escherichia coli O157:H7 GN=yheS PE=3 SV=1}	{kpx:PMK1_01242; K06158 ABCF3 ATP-binding cassette, subfamily F, member 3 -- }	{YP_002236261; COG0488 ATPase components of ABC transporters with duplicated ATPase domains R General function prediction only ;}	{GO:0016301; kinase activity; molecular_function GO:0003723; RNA binding; molecular_function GO:0005577; fibrinogen complex; cellular_component GO:0003924; GTPase activity; molecular_function GO:0003724; RNA helicase activity; molecular_function GO:0030674; protein binding, bridging; molecular_function GO:0005524; ATP binding; molecular_function GO:0016887; ATPase activity; molecular_function GO:…
K21_GM000377	{Chromosome:414268:414831:+}	{WP_004151401.1; MULTISPECIES: glutathione-regulated potassium-efflux system ancillary protein KefG [Enterobacterales|Klebsiella pneumoniae|Klebsiella sp.]}	{A8AQP1; KEFG_CITK8 Glutathione-regulated potassium-efflux system ancillary protein KefG OS=Citrobacter koseri (strain ATCC BAA-895 / CDC 4225-83 / SGSC4696) GN=kefG PE=3 SV=1}	{kpa:KPNJ1_00401; K11748 kefG glutathione-regulated potassium-efflux system ancillary protein KefG -- }	{YP_002236262; COG2249 Putative NADPH-quinone reductase (modulator of drug activity B) R General function prediction only ;}	{GO:0016491; oxidoreductase activity; molecular_function}
K21_GM000378	{Chromosome:414818:416623:+}	{AGT22230.1; Glutathione-regulated potassium-efflux system ancillary protein kefB [Klebsiella pneumoniae subsp. pneumoniae Kp13]}	{A6TEY9; KEFB_KLEP7 Glutathione-regulated potassium-efflux system protein KefB OS=Klebsiella pneumoniae subsp. pneumoniae (strain ATCC 700721 / MGH 78578) GN=kefB PE=3 SV=1}	{kpa:KPNJ1_00402; K11747 kefB glutathione-regulated potassium-efflux system protein KefB -- }	{YP_002236263; COG1226 Voltage-gated potassium channel Kch P Inorganic ion transport and metabolism ;}	{GO:0055114; oxidation-reduction process; biological_process GO:0006813; potassium ion transport; biological_process GO:0051287; NAD binding; molecular_function GO:0006812; cation transport; biological_process GO:0055085; transmembrane transport; biological_process GO:0016021; integral to membrane; cellular_component GO:0071949; FAD binding; molecular_function GO:0016491; oxidoreductase activity;…
K21_GM000379	{Chromosome:416635:416835:+}	{WP_002920143.1; Putative cytoplasmic protein, probably associated with Glutathione-regulated potassium-efflux [Escherichia coli|Klebsiella oxytoca|Klebsiella pneumoniae|Klebsiella variicola]}	{P0ADX0; YHEV_ECO57 Uncharacterized protein YheV OS=Escherichia coli O157:H7 GN=yheV PE=4 SV=1}	{kpa:KPNJ1_00403; K07070 K07070 uncharacterized protein -- }	{YP_002236264; COG3529 Predicted nucleic-acid-binding protein, contains Zn-ribbon domain R General function prediction only ;}	{GO:0006351; transcription, DNA-dependent; biological_process GO:0043565; sequence-specific DNA binding; molecular_function GO:0005622; intracellular; cellular_component GO:0005840; ribosome; cellular_component GO:0003735; structural constituent of ribosome; molecular_function GO:0003743; translation initiation factor activity; molecular_function GO:0003676; nucleic acid binding; molecular_functi…
K21_GM000380	{Chromosome:416929:417516:+}	{WP_002920140.1; FKBP-type rotamase, peptidyl prolyl cis-trans isomerase FKBP-type peptidyl prolyl cis-trans isomerase [Klebsiella pneumoniae]}	{P0A9L1; SLYD_ECO57 FKBP-type peptidyl-prolyl cis-trans isomerase SlyD OS=Escherichia coli O157:H7 GN=slyD PE=3 SV=1}	{kpa:KPNJ1_00404; K03775 slyD FKBP-type peptidyl-prolyl cis-trans isomerase SlyD 5.2.1.8 }	{YP_003615190; COG1047 FKBP-type peptidyl-prolyl cis-trans isomerase 2 O Posttranslational modification, protein turnover, chaperones ;}	{NA}
K21_GM000381	{Chromosome:417575:417793:-}	{WP_002920136.1; conserved hypothetical protein [Klebsiella pneumoniae|Klebsiella pneumoniae,|Klebsiella quasipneumoniae|Klebsiella variicola]}	{B5XN79; SLYX_KLEP3 Protein SlyX OS=Klebsiella pneumoniae (strain 342) GN=slyX PE=3 SV=1}	{kpa:KPNJ1_00405; K03745 slyX SlyX protein -- }	{YP_002236266; COG2900 Uncharacterized coiled-coil protein SlyX (sensitive to lysis X) S Function unknown ;}	{GO:0006457; protein folding; biological_process GO:0016272; prefoldin complex; cellular_component GO:0071988; protein localization to spindle pole body; biological_process GO:0030474; spindle pole body duplication; biological_process GO:0016114; terpenoid biosynthetic process; biological_process GO:0008685; 2-C-methyl-D-erythritol 2,4-cyclodiphosphate synthase activity; molecular_function GO:005…
K21_GM000382	{Chromosome:418016:418846:+}	{WP_004185922.1; FKBP-type peptidyl-prolyl cis-trans isomerase FkpA precursor [Klebsiella oxytoca|Klebsiella pneumoniae]}	{P45523; FKBA_ECOLI FKBP-type peptidyl-prolyl cis-trans isomerase FkpA OS=Escherichia coli (strain K12) GN=fkpA PE=1 SV=1}	{kpb:FH42_14990; K03772 fkpA FKBP-type peptidyl-prolyl cis-trans isomerase FkpA 5.2.1.8 }	{YP_002236267; COG0545 FKBP-type peptidyl-prolyl cis-trans isomerase O Posttranslational modification, protein turnover, chaperones ;}	{GO:0006457; protein folding; biological_process}
K21_GM000383	{Chromosome:419015:419737:+}	{WP_002920130.1; Predicted transcriptional regulator YheO, contains PAS and DNA-binding HTH domains [Klebsiella pneumoniae|Klebsiella sp.]}	{P64625; YHEO_ECOL6 Uncharacterized protein YheO OS=Escherichia coli O6:H1 (strain CFT073 / ATCC 700928 / UPEC) GN=yheO PE=4 SV=1}	{kpa:KPNJ1_00407; }	{YP_002236268; COG2964 Predicted transcriptional regulator YheO, contains PAS and DNA-binding HTH domains K Transcription ;}	{GO:0000150; recombinase activity; molecular_function GO:0006310; DNA recombination; biological_process GO:0045892; negative regulation of transcription, DNA-dependent; biological_process GO:0006355; regulation of transcription, DNA-dependent; biological_process GO:0003677; DNA binding; molecular_function}
K21_GM000384	{Chromosome:419737:420123:+}	{WP_002920128.1; Sulfurtransferase TusD (tRNA 2-thiouridine synthesizing protein D) [Klebsiella oxytoca|Klebsiella pneumoniae|Klebsiella sp.]}	{A6TEY3; TUSD_KLEP7 Sulfurtransferase TusD OS=Klebsiella pneumoniae subsp. pneumoniae (strain ATCC 700721 / MGH 78578) GN=tusD PE=3 SV=1}	{kpa:KPNJ1_00408; K07235 tusD, dsrE tRNA 2-thiouridine synthesizing protein D 2.8.1.- Genetic Information Processing; Folding, sorting and degradation; Sulfur relay system [PATH:ko04122]}	{YP_002236269; COG1553 Sulfur relay (sulfurtransferase) complex TusBCD TusD component, DsrE family P Inorganic ion transport and metabolism ;}	{NA}
K21_GM000385	{Chromosome:420123:420482:+}	{WP_004174061.1; Protein TusC (tRNA 2-thiouridine synthesizing protein C) [Escherichia coli|Klebsiella pneumoniae|Klebsiella sp.]}	{A6TEY2; TUSC_KLEP7 Protein TusC OS=Klebsiella pneumoniae subsp. pneumoniae (strain ATCC 700721 / MGH 78578) GN=tusC PE=3 SV=1}	{kpn:KPN_03729; K07236 tusC, dsrF tRNA 2-thiouridine synthesizing protein C -- Genetic Information Processing; Folding, sorting and degradation; Sulfur relay system [PATH:ko04122]}	{YP_002236270; COG2923 Sulfur relay (sulfurtransferase) complex TusC component, DsrF/TusC family P Inorganic ion transport and metabolism ;}	{NA}
K21_GM000386	{Chromosome:420490:420777:+}	{WP_002920119.1; Protein TusB (tRNA 2-thiouridine synthesizing protein B) [Escherichia coli|Klebsiella oxytoca|Klebsiella pneumoniae|Klebsiella sp.]}	{A6TEY1; TUSB_KLEP7 Protein TusB OS=Klebsiella pneumoniae subsp. pneumoniae (strain ATCC 700721 / MGH 78578) GN=tusB PE=3 SV=1}	{kpa:KPNJ1_00410; K07237 tusB, dsrH tRNA 2-thiouridine synthesizing protein B -- Genetic Information Processing; Folding, sorting and degradation; Sulfur relay system [PATH:ko04122]}	{YP_002236271; COG2168 Sulfur transfer complex TusBCD TusB component, DsrH family O Posttranslational modification, protein turnover, chaperones ;}	{GO:0002143; tRNA wobble position uridine thiolation; biological_process GO:0005737; cytoplasm; cellular_component}
K21_GM000387	{Chromosome:420902:421276:+}	{WP_002920115.1; MULTISPECIES: 30S ribosomal protein S12 [Enterobacter sp.|Enterobacterales|Escherichia coli|Klebsiella michiganensis|Klebsiella oxytoca|Klebsiella pneumoniae|Klebsiella quasipneumoniae|Klebsiella sp.|Klebsiella variicola|Proteus sp.|Raoultella ornithinolytica|Raoultella planticola]}	{B5XN85; RS12_KLEP3 30S ribosomal protein S12 OS=Klebsiella pneumoniae (strain 342) GN=rpsL PE=3 SV=1}	{koc:AB185_09340; K02950 RP-S12, MRPS12, rpsL small subunit ribosomal protein S12 -- Genetic Information Processing; Translation; Ribosome [PATH:ko03010]}	{YP_002236272; COG0048 Ribosomal protein S12 J Translation, ribosomal structure and biogenesis ;}	{GO:0006412; translation; biological_process GO:0005622; intracellular; cellular_component GO:0003735; structural constituent of ribosome; molecular_function GO:0005840; ribosome; cellular_component}
K21_GM000388	{Chromosome:421373:421843:+}	{WP_002920113.1; MULTISPECIES: 30S ribosomal protein S7 [Citrobacter koseri|Citrobacter rodentium|Citrobacter sp.|Enterobacterales|Escherichia coli|Klebsiella oxytoca|Klebsiella pneumoniae|Klebsiella quasipneumoniae|Klebsiella sp.|Klebsiella variicola|Salmonella sp.]}	{A8AQM9; RS7_CITK8 30S ribosomal protein S7 OS=Citrobacter koseri (strain ATCC BAA-895 / CDC 4225-83 / SGSC4696) GN=rpsG PE=3 SV=1}	{kpa:KPNJ1_00412; K02992 RP-S7, MRPS7, rpsG small subunit ribosomal protein S7 -- Genetic Information Processing; Translation; Ribosome [PATH:ko03010]}	{YP_001456228; COG0049 Ribosomal protein S7 J Translation, ribosomal structure and biogenesis ;}	{GO:0004358; glutamate N-acetyltransferase activity; molecular_function GO:0006526; arginine biosynthetic process; biological_process}
K21_GM000389	{Chromosome:421940:424054:+}	{WP_002920103.1; protein chain elongation factor EF-G, GTP-binding [Klebsiella pneumoniae]}	{A9MN39; EFG_SALAR Elongation factor G OS=Salmonella arizonae (strain ATCC BAA-731 / CDC346-86 / RSK2980) GN=fusA PE=3 SV=1}	{kpa:KPNJ1_00413; K02355 fusA, GFM, EFG elongation factor G -- }	{YP_002236274; COG0480 Translation elongation factor EF-G, a GTPase J Translation, ribosomal structure and biogenesis ;}	{GO:0005525; GTP binding; molecular_function}
K21_GM000390	{Chromosome:424124:425308:+}	{EKF76900.1; Elongation factor Tu [Klebsiella pneumoniae subsp. pneumoniae KpQ3]}	{A6TEX7; EFTU_KLEP7 Elongation factor Tu OS=Klebsiella pneumoniae subsp. pneumoniae (strain ATCC 700721 / MGH 78578) GN=tufA PE=3 SV=1}	{kpa:KPNJ1_00414; K02358 tuf, TUFM elongation factor Tu -- }	{YP_002241083; COG0050 Translation elongation factor EF-Tu, a GTPase J Translation, ribosomal structure and biogenesis ;}	{GO:0005525; GTP binding; molecular_function}
K21_GM000391	{Chromosome:425501:425683:+}	{WP_004152415.1; regulatory or redox component complexing with Bfr, in iron storage and mobility [Klebsiella pneumoniae subsp. pneumoniae MGH 78578]}	{P0A1Z7; BFD_SALTI Bacterioferritin-associated ferredoxin OS=Salmonella typhi GN=bfd PE=3 SV=1}	{kpa:KPNJ1_00415; K02192 bfd bacterioferritin-associated ferredoxin -- }	{YP_002236276; COG2906 Bacterioferritin-associated ferredoxin P Inorganic ion transport and metabolism ;}	{NA}
K21_GM000392	{Chromosome:425847:426233:+}	{WP_032413093.1; bacterioferritin [Klebsiella pneumoniae]}	{O68926; BFR_SALTY Bacterioferritin OS=Salmonella typhimurium (strain LT2 / SGSC1412 / ATCC 700720) GN=bfr PE=3 SV=1}	{kpa:KPNJ1_00416; K03594 bfr bacterioferritin 1.16.3.1 Metabolism; Metabolism of cofactors and vitamins; Porphyrin and chlorophyll metabolism [PATH:ko00860]}	{YP_002236277; COG2193 Bacterioferritin (cytochrome b1) P Inorganic ion transport and metabolism ;}	{GO:0008199; ferric iron binding; molecular_function GO:0006879; cellular iron ion homeostasis; biological_process}
K21_GM000393	{Chromosome:426217:426702:-}	{SAW37582.1; Leader peptidase (Prepilin peptidase) [Klebsiella pneumoniae]}	{O68932; HOPD_ECOLX Leader peptidase HopD OS=Escherichia coli GN=hopD PE=3 SV=1}	{kpb:FH42_14935; K02506 hofD, hopD leader peptidase HopD 3.4.23.43 }	{YP_002236278; COG1989 Prepilin signal peptidase PulO (type II secretory pathway) or related peptidase NU Cell motility ; Intracellular trafficking, secretion, and vesicular transport ;}	{GO:0016020; membrane; cellular_component GO:0004190; aspartic-type endopeptidase activity; molecular_function}
K21_GM000394	{Chromosome:427086:427397:+}	{AAU38656.1; RpsJ protein [Mannheimia succiniciproducens MBEL55E]}	{A3N357; RS10_ACTP2 30S ribosomal protein S10 OS=Actinobacillus pleuropneumoniae serotype 5b (strain L20) GN=rpsJ PE=3 SV=1}	{eta:ETA_31650; K02946 RP-S10, MRPS10, rpsJ small subunit ribosomal protein S10 -- Genetic Information Processing; Translation; Ribosome [PATH:ko03010]}	{NP_246355; COG0051 Ribosomal protein S10 J Translation, ribosomal structure and biogenesis ;}	{NA}
K21_GM000395	{Chromosome:427430:428059:+}	{WP_002919796.1; MULTISPECIES: 50S ribosomal protein L3 [Enterobacterales|Escherichia coli|Klebsiella oxytoca|Klebsiella pneumoniae|Klebsiella quasipneumoniae|Klebsiella sp.|Klebsiella variicola]}	{B5XN94; RL3_KLEP3 50S ribosomal protein L3 OS=Klebsiella pneumoniae (strain 342) GN=rplC PE=3 SV=1}	{kpa:KPNJ1_00419; K02906 RP-L3, MRPL3, rplC large subunit ribosomal protein L3 -- Genetic Information Processing; Translation; Ribosome [PATH:ko03010]}	{YP_002236281; COG0087 Ribosomal protein L3 J Translation, ribosomal structure and biogenesis ;}	{GO:0005840; ribosome; cellular_component GO:0003735; structural constituent of ribosome; molecular_function GO:0005622; intracellular; cellular_component GO:0006412; translation; biological_process}
K21_GM000396	{Chromosome:428070:428675:+}	{WP_002919794.1; 50S ribosomal protein L4, regulates expression of S10 operon [Escherichia coli|Klebsiella oxytoca|Klebsiella pneumoniae|Klebsiella quasipneumoniae|Klebsiella sp.|Klebsiella variicola]}	{B5XN95; RL4_KLEP3 50S ribosomal protein L4 OS=Klebsiella pneumoniae (strain 342) GN=rplD PE=3 SV=1}	{kpa:KPNJ1_00420; K02926 RP-L4, MRPL4, rplD large subunit ribosomal protein L4 -- Genetic Information Processing; Translation; Ribosome [PATH:ko03010]}	{YP_002236282; COG0088 Ribosomal protein L4 J Translation, ribosomal structure and biogenesis ;}	{GO:0006412; translation; biological_process GO:0005840; ribosome; cellular_component GO:0003735; structural constituent of ribosome; molecular_function}
K21_GM000397	{Chromosome:428672:428974:+}	{WP_000617546.1; MULTISPECIES: 50S ribosomal protein L23 [Achromobacter sp.|Atlantibacter hermannii|Citrobacter amalonaticus|Citrobacter braakii|Citrobacter farmeri|Citrobacter freundii|Citrobacter koseri|Citrobacter rodentium|Citrobacter sp.|Citrobacter werkmanii|Citrobacter youngae|Enterobacter aerogenes|Enterobacter asburiae|Enterobacter cancerogenus|Enterobacter cloacae|Enterobacter hormaeche…	{Q57J34; RL23_SALCH 50S ribosomal protein L23 OS=Salmonella choleraesuis (strain SC-B67) GN=rplW PE=3 SV=1}	{exf:BFV63_20135; K02892 RP-L23, MRPL23, rplW large subunit ribosomal protein L23 -- Genetic Information Processing; Translation; Ribosome [PATH:ko03010]}	{YP_001456215; COG0089 Ribosomal protein L23 J Translation, ribosomal structure and biogenesis ;}	{GO:0006412; translation; biological_process GO:0015629; actin cytoskeleton; cellular_component GO:0005840; ribosome; cellular_component GO:0004812; aminoacyl-tRNA ligase activity; molecular_function GO:0003735; structural constituent of ribosome; molecular_function GO:0005524; ATP binding; molecular_function GO:0030833; regulation of actin filament polymerization; biological_process GO:0005885; …
K21_GM000398	{Chromosome:429046:429813:+}	{WP_002919786.1; MULTISPECIES: 50S ribosomal protein L2 [Cedecea neteri|Enterobacter cloacae|Enterobacterales|Enterobacteriaceae bacterium|Escherichia coli|Klebsiella oxytoca|Klebsiella pneumoniae|Klebsiella quasipneumoniae|Klebsiella sp.|Klebsiella variicola|Pluralibacter gergoviae|Raoultella ornithinolytica|Raoultella planticola]}	{B5XN97; RL2_KLEP3 50S ribosomal protein L2 OS=Klebsiella pneumoniae (strain 342) GN=rplB PE=3 SV=1}	{kpa:KPNJ1_00422; K02886 RP-L2, MRPL2, rplB large subunit ribosomal protein L2 -- Genetic Information Processing; Translation; Ribosome [PATH:ko03010]}	{YP_002236284; COG0090 Ribosomal protein L2 J Translation, ribosomal structure and biogenesis ;}	{GO:0003735; structural constituent of ribosome; molecular_function GO:0005840; ribosome; cellular_component GO:0006412; translation; biological_process GO:0005622; intracellular; cellular_component}
K21_GM000399	{Chromosome:429830:430108:+}	{WP_001138115.1; 30S ribosomal protein S19 {ECO: 0000255|HAMAP-Rule: MF_00531} [Atlantibacter hermannii|Cedecea davisae|Cedecea neteri|Citrobacter amalonaticus|Citrobacter braakii|Citrobacter freundii|Citrobacter sp.|Citrobacter werkmanii|Citrobacter youngae|Cronobacter condimenti|Cronobacter dublinensis|Cronobacter malonaticus|Cronobacter muytjensii|Cronobacter sakazakii|Cronobacter sp.|Cronobac…	{A7MPI3; RS19_CROS8 30S ribosomal protein S19 OS=Cronobacter sakazakii (strain ATCC BAA-894) GN=rpsS PE=3 SV=1}	{bgj:AWC36_20995; K02965 RP-S19, rpsS small subunit ribosomal protein S19 -- Genetic Information Processing; Translation; Ribosome [PATH:ko03010]}	{NP_462340; COG0185 Ribosomal protein S19 J Translation, ribosomal structure and biogenesis ;}	{GO:0005840; ribosome; cellular_component GO:0003735; structural constituent of ribosome; molecular_function GO:0006412; translation; biological_process}
K21_GM000400	{Chromosome:430207:430455:+}	{WP_007891659.1; MULTISPECIES: 50S ribosomal protein L22 [Cedecea neteri|Enterobacter cancerogenus|Enterobacterales|Pantoea dispersa|Pantoea rodasii|Pantoea rwandensis|Pantoea sp.]}	{B5XN99; RL22_KLEP3 50S ribosomal protein L22 OS=Klebsiella pneumoniae (strain 342) GN=rplV PE=3 SV=1}	{cem:LH23_03465; K02890 RP-L22, MRPL22, rplV large subunit ribosomal protein L22 -- Genetic Information Processing; Translation; Ribosome [PATH:ko03010]}	{YP_002236286; COG0091 Ribosomal protein L22 J Translation, ribosomal structure and biogenesis ;}	{GO:0006412; translation; biological_process GO:0005840; ribosome; cellular_component GO:0003735; structural constituent of ribosome; molecular_function}
K21_GM000401	{Chromosome:430473:431171:+}	{WP_002919766.1; MULTISPECIES: 30S ribosomal protein S3 [Enterobacter aerogenes|Enterobacter cloacae|Enterobacterales|Erwinia amylovora|Erwinia iniecta|Erwinia piriflorinigrans|Erwinia pyrifoliae|Erwinia sp.|Erwinia tasmaniensis|Escherichia coli|Klebsiella oxytoca|Klebsiella pneumoniae|Klebsiella quasipneumoniae|Klebsiella sp.|Klebsiella variicola|Raoultella ornithinolytica|Raoultella planticola|…	{B2VK58; RS3_ERWT9 30S ribosomal protein S3 OS=Erwinia tasmaniensis (strain DSM 17950 / CIP 109463 / Et1/99) GN=rpsC PE=3 SV=1}	{eae:EAE_04925; K02982 RP-S3, rpsC small subunit ribosomal protein S3 -- Genetic Information Processing; Translation; Ribosome [PATH:ko03010]}	{YP_002236287; COG0092 Ribosomal protein S3 J Translation, ribosomal structure and biogenesis ;}	{GO:0006412; translation; biological_process GO:0005739; mitochondrion; cellular_component GO:0003723; RNA binding; molecular_function GO:0003735; structural constituent of ribosome; molecular_function GO:0005840; ribosome; cellular_component}
K21_GM000402	{Chromosome:431184:431594:+}	{WP_002919759.1; ribosomal protein L16, bacterial/organelle [Enterobacter cancerogenus|Enterobacter cloacae|Enterobacter hormaechei|Enterobacter lignolyticus|Enterobacteriaceae bacterium|Klebsiella oxytoca|Klebsiella pneumoniae|Klebsiella sp.|Klebsiella variicola|Raoultella ornithinolytica|Yokenella regensburgei|[Enterobacter] aerogenes]}	{A4WFC1; RL16_ENT38 50S ribosomal protein L16 OS=Enterobacter sp. (strain 638) GN=rplP PE=3 SV=1}	{ron:TE10_00170; K02878 RP-L16, MRPL16, rplP large subunit ribosomal protein L16 -- Genetic Information Processing; Translation; Ribosome [PATH:ko03010]}	{YP_002236288; COG0197 Ribosomal protein L16/L10AE J Translation, ribosomal structure and biogenesis ;}	{GO:0005840; ribosome; cellular_component GO:0003735; structural constituent of ribosome; molecular_function GO:0006412; translation; biological_process}
K21_GM000403	{Chromosome:431594:431785:+}	{WP_002919754.1; MULTISPECIES: 50S ribosomal protein L29 [Enterobacter aerogenes|Enterobacter cloacae|Enterobacter sp.|Enterobacterales|Escherichia coli|Klebsiella michiganensis|Klebsiella oxytoca|Klebsiella pneumoniae|Klebsiella quasipneumoniae|Klebsiella sp.|Klebsiella variicola|Proteus sp.|Raoultella ornithinolytica|[Enterobacter] aerogenes]}	{B5XNA2; RL29_KLEP3 50S ribosomal protein L29 OS=Klebsiella pneumoniae (strain 342) GN=rpmC PE=3 SV=1}	{kgo:CEW81_02265; K02904 RP-L29, rpmC large subunit ribosomal protein L29 -- Genetic Information Processing; Translation; Ribosome [PATH:ko03010]}	{YP_002236289; COG0255 Ribosomal protein L29 J Translation, ribosomal structure and biogenesis ;}	{GO:0005622; intracellular; cellular_component GO:0006412; translation; biological_process GO:0003735; structural constituent of ribosome; molecular_function GO:0005761; mitochondrial ribosome; cellular_component GO:0005840; ribosome; cellular_component}
K21_GM000404	{Chromosome:431785:432039:+}	{WP_002919751.1; MULTISPECIES: 30S ribosomal protein S17 [Enterobacterales|Escherichia coli|Klebsiella oxytoca|Klebsiella pneumoniae|Klebsiella quasipneumoniae|Klebsiella sp.|Klebsiella variicola]}	{A6TEW3; RS17_KLEP7 30S ribosomal protein S17 OS=Klebsiella pneumoniae subsp. pneumoniae (strain ATCC 700721 / MGH 78578) GN=rpsQ PE=3 SV=1}	{kpa:KPNJ1_00428; K02961 RP-S17, MRPS17, rpsQ small subunit ribosomal protein S17 -- Genetic Information Processing; Translation; Ribosome [PATH:ko03010]}	{YP_003615165; COG0186 Ribosomal protein S17 J Translation, ribosomal structure and biogenesis ;}	{GO:0003735; structural constituent of ribosome; molecular_function GO:0005840; ribosome; cellular_component GO:0006412; translation; biological_process GO:0005622; intracellular; cellular_component}
K21_GM000405	{Chromosome:432205:432576:+}	{WP_002919748.1; MULTISPECIES: 50S ribosomal protein L14 [Achromobacter sp.|Citrobacter koseri|Citrobacter rodentium|Citrobacter sp.|Enterobacter asburiae|Enterobacter cloacae|Enterobacter hormaechei|Enterobacter kobei|Enterobacter ludwigii|Enterobacter sp.|Enterobacter xiangfangensis|Enterobacteriaceae bacterium|Escherichia coli|Klebsiella oxytoca|Klebsiella pneumoniae|Klebsiella quasipneumoniae…	{A8AQK6; RL14_CITK8 50S ribosomal protein L14 OS=Citrobacter koseri (strain ATCC BAA-895 / CDC 4225-83 / SGSC4696) GN=rplN PE=3 SV=1}	{exf:BFV63_20095; K02874 RP-L14, MRPL14, rplN large subunit ribosomal protein L14 -- Genetic Information Processing; Translation; Ribosome [PATH:ko03010]}	{YP_001456205; COG0093 Ribosomal protein L14 J Translation, ribosomal structure and biogenesis ;}	{GO:0005840; ribosome; cellular_component GO:0003735; structural constituent of ribosome; molecular_function GO:0006412; translation; biological_process}
K21_GM000406	{Chromosome:432587:432901:+}	{WP_000729185.1; Chain V, Structural Insights Into Cognate Vs. Near-Cognate Discrimination During Decoding. This Entry Contains The Large Subunit Of A Ribosome Programmed With A Near-Cognate Codon. [pbd]}	{A7MPH5; RL24_CROS8 50S ribosomal protein L24 OS=Cronobacter sakazakii (strain ATCC BAA-894) GN=rplX PE=3 SV=1}	{etw:ECSP_4280; K02895 RP-L24, MRPL24, rplX large subunit ribosomal protein L24 -- Genetic Information Processing; Translation; Ribosome [PATH:ko03010]}	{NP_312201; COG0198 Ribosomal protein L24 J Translation, ribosomal structure and biogenesis ;}	{GO:0005622; intracellular; cellular_component GO:0006412; translation; biological_process GO:0003735; structural constituent of ribosome; molecular_function GO:0005840; ribosome; cellular_component}
K21_GM000407	{Chromosome:432916:433455:+}	{WP_001096200.1; Chain G, Structural Insights Into Cognate Vs. Near-Cognate Discrimination During Decoding. This Entry Contains The Large Subunit Of A Ribosome Programmed With A Near-Cognate Codon. [pbd]}	{A7ZSJ7; RL5_ECO24 50S ribosomal protein L5 OS=Escherichia coli O139:H28 (strain E24377A / ETEC) GN=rplE PE=3 SV=1}	{etw:ECSP_4279; K02931 RP-L5, MRPL5, rplE large subunit ribosomal protein L5 -- Genetic Information Processing; Translation; Ribosome [PATH:ko03010]}	{NP_312200; COG0094 Ribosomal protein L5 J Translation, ribosomal structure and biogenesis ;}	{NA}
K21_GM000408	{Chromosome:433485:433775:+}	{WP_002919667.1; SSU ribosomal protein S14p (S29e) @ SSU ribosomal protein S14p (S29e), zinc-independent [Enterobacter aerogenes|Escherichia coli|Klebsiella michiganensis|Klebsiella pneumoniae|Klebsiella sp.|Klebsiella variicola|Raoultella ornithinolytica]}	{B5XNA6; RS14_KLEP3 30S ribosomal protein S14 OS=Klebsiella pneumoniae (strain 342) GN=rpsN PE=3 SV=1}	{koc:AB185_09450; K02954 RP-S14, MRPS14, rpsN small subunit ribosomal protein S14 -- Genetic Information Processing; Translation; Ribosome [PATH:ko03010]}	{YP_002236293; COG0199 Ribosomal protein S14 J Translation, ribosomal structure and biogenesis ;}	{GO:0005840; ribosome; cellular_component GO:0003735; structural constituent of ribosome; molecular_function GO:0005622; intracellular; cellular_component GO:0006412; translation; biological_process}
K21_GM000409	{Chromosome:433809:434201:+}	{WP_002919665.1; MULTISPECIES: 30S ribosomal protein S8 [Enterobacterales|Escherichia coli|Klebsiella oxytoca|Klebsiella pneumoniae|Klebsiella quasipneumoniae|Klebsiella sp.|Klebsiella variicola]}	{A6TEV8; RS8_KLEP7 30S ribosomal protein S8 OS=Klebsiella pneumoniae subsp. pneumoniae (strain ATCC 700721 / MGH 78578) GN=rpsH PE=3 SV=1}	{kpa:KPNJ1_00433; K02994 RP-S8, rpsH small subunit ribosomal protein S8 -- Genetic Information Processing; Translation; Ribosome [PATH:ko03010]}	{YP_001456201; COG0096 Ribosomal protein S8 J Translation, ribosomal structure and biogenesis ;}	{GO:0005840; ribosome; cellular_component GO:0003735; structural constituent of ribosome; molecular_function GO:0006412; translation; biological_process}
K21_GM000410	{Chromosome:434214:434747:+}	{WP_002919662.1; MULTISPECIES: 50S ribosomal protein L6 [Enterobacterales|Escherichia coli|Klebsiella oxytoca|Klebsiella pneumoniae|Klebsiella quasipneumoniae|Klebsiella sp.|Klebsiella variicola|Salmonella enterica]}	{A6TEV7; RL6_KLEP7 50S ribosomal protein L6 OS=Klebsiella pneumoniae subsp. pneumoniae (strain ATCC 700721 / MGH 78578) GN=rplF PE=3 SV=1}	{kpa:KPNJ1_00434; K02933 RP-L6, MRPL6, rplF large subunit ribosomal protein L6 -- Genetic Information Processing; Translation; Ribosome [PATH:ko03010]}	{NP_462329; COG0097 Ribosomal protein L6P/L9E J Translation, ribosomal structure and biogenesis ;}	{GO:0003735; structural constituent of ribosome; molecular_function GO:0005840; ribosome; cellular_component GO:0019843; rRNA binding; molecular_function GO:0006412; translation; biological_process}
K21_GM000411	{Chromosome:434757:435110:+}	{WP_000358960.1; Chain O, Crystal Structure Of Ribosome With Messenger Rna And The Anticodon Stem-Loop Of P-Site Trna. This File Contains The 50s Subunit Of One 70s Ribosome. The Entire Crystal Structure Contains Two 70s Ribosomes And Is Described In Remark 400. [pbd]}	{A8AQJ9; RL18_CITK8 50S ribosomal protein L18 OS=Citrobacter koseri (strain ATCC BAA-895 / CDC 4225-83 / SGSC4696) GN=rplR PE=3 SV=1}	{etw:ECSP_4275; K02881 RP-L18, MRPL18, rplR large subunit ribosomal protein L18 -- Genetic Information Processing; Translation; Ribosome [PATH:ko03010]}	{YP_001456198; COG0256 Ribosomal protein L18 J Translation, ribosomal structure and biogenesis ;}	{GO:0005622; intracellular; cellular_component GO:0006412; translation; biological_process GO:0005840; ribosome; cellular_component GO:0003735; structural constituent of ribosome; molecular_function GO:0008097; 5S rRNA binding; molecular_function}
K21_GM000412	{Chromosome:435125:435628:+}	{WP_002919545.1; MULTISPECIES: 30S ribosomal protein S5 [Enterobacterales|Escherichia coli|Klebsiella oxytoca|Klebsiella pneumoniae|Klebsiella quasipneumoniae|Klebsiella sp.|Klebsiella variicola]}	{A6TEV5; RS5_KLEP7 30S ribosomal protein S5 OS=Klebsiella pneumoniae subsp. pneumoniae (strain ATCC 700721 / MGH 78578) GN=rpsE PE=3 SV=1}	{kpa:KPNJ1_00436; K02988 RP-S5, MRPS5, rpsE small subunit ribosomal protein S5 -- Genetic Information Processing; Translation; Ribosome [PATH:ko03010]}	{YP_007876417; COG0098 Ribosomal protein S5 J Translation, ribosomal structure and biogenesis ;}	{GO:0003723; RNA binding; molecular_function GO:0005840; ribosome; cellular_component GO:0003735; structural constituent of ribosome; molecular_function GO:0006412; translation; biological_process}
K21_GM000413	{Chromosome:435632:435811:+}	{ADO46690.1; 50S ribosomal protein L30 [Cronobacter sakazakii|Enterobacter lignolyticus]}	{A8AQJ6; RL30_CITK8 50S ribosomal protein L30 OS=Citrobacter koseri (strain ATCC BAA-895 / CDC 4225-83 / SGSC4696) GN=rpmD PE=3 SV=1}	{kco:BWI95_09890; K02907 RP-L30, MRPL30, rpmD large subunit ribosomal protein L30 -- Genetic Information Processing; Translation; Ribosome [PATH:ko03010]}	{YP_001456195; COG1841 Ribosomal protein L30/L7E J Translation, ribosomal structure and biogenesis ;}	{NA}
K21_GM000414	{Chromosome:435815:436249:+}	{WP_002919516.1; MULTISPECIES: 50S ribosomal protein L15 [Enterobacterales|Escherichia coli|Klebsiella oxytoca|Klebsiella pneumoniae|Klebsiella quasipneumoniae|Klebsiella sp.|Klebsiella variicola]}	{B5XNB2; RL15_KLEP3 50S ribosomal protein L15 OS=Klebsiella pneumoniae (strain 342) GN=rplO PE=3 SV=1}	{kpa:KPNJ1_00438; K02876 RP-L15, MRPL15, rplO large subunit ribosomal protein L15 -- Genetic Information Processing; Translation; Ribosome [PATH:ko03010]}	{YP_002236299; COG0200 Ribosomal protein L15 J Translation, ribosomal structure and biogenesis ;}	{NA}
K21_GM000415	{Chromosome:436257:437588:+}	{WP_002919515.1; Preprotein translocase secY subunit (TC 3. A.5. 1. 1) [Klebsiella pneumoniae]}	{P0AGA4; SECY_ECO57 Protein translocase subunit SecY OS=Escherichia coli O157:H7 GN=secY PE=3 SV=1}	{kpa:KPNJ1_00439; K03076 secY preprotein translocase subunit SecY -- Genetic Information Processing; Folding, sorting and degradation; Protein export [PATH:ko03060] Environmental Information Processing; Membrane transport; Bacterial secretion system [PATH:ko03070] Cellular Processes; Cellular community - prokaryotes; Quorum sensing [PATH:ko02024]}	{YP_002236300; COG0201 Preprotein translocase subunit SecY U Intracellular trafficking, secretion, and vesicular transport ;}	{GO:0016020; membrane; cellular_component GO:0015031; protein transport; biological_process}
K21_GM000416	{Chromosome:437885:438241:+}	{WP_002919259.1; MULTISPECIES: 30S ribosomal protein S13 [Enterobacterales|Klebsiella oxytoca|Klebsiella pneumoniae|Klebsiella quasipneumoniae|Klebsiella sp.|Klebsiella variicola]}	{B5XNB4; RS13_KLEP3 30S ribosomal protein S13 OS=Klebsiella pneumoniae (strain 342) GN=rpsM PE=3 SV=1}	{kpa:KPNJ1_00441; K02952 RP-S13, rpsM small subunit ribosomal protein S13 -- Genetic Information Processing; Translation; Ribosome [PATH:ko03010]}	{YP_002236301; COG0099 Ribosomal protein S13 J Translation, ribosomal structure and biogenesis ;}	{GO:0006412; translation; biological_process GO:0005622; intracellular; cellular_component GO:0003723; RNA binding; molecular_function GO:0003735; structural constituent of ribosome; molecular_function GO:0005840; ribosome; cellular_component}
K21_GM000417	{Chromosome:438693:439301:+}	{WP_002919224.1; ribosomal protein S4, bacterial/organelle type [Enterobacteriaceae bacterium|Klebsiella pneumoniae|Klebsiella sp.|Klebsiella variicola|[Enterobacter] aerogenes]}	{B5XNB5; RS4_KLEP3 30S ribosomal protein S4 OS=Klebsiella pneumoniae (strain 342) GN=rpsD PE=3 SV=1}	{kpa:KPNJ1_00443; K02986 RP-S4, rpsD small subunit ribosomal protein S4 -- Genetic Information Processing; Translation; Ribosome [PATH:ko03010]}	{YP_002236302; COG0522 Ribosomal protein S4 or related protein J Translation, ribosomal structure and biogenesis ;}	{GO:0003723; RNA binding; molecular_function GO:0019843; rRNA binding; molecular_function GO:0016624; oxidoreductase activity, acting on the aldehyde or oxo group of donors, disulfide as acceptor; molecular_function GO:0008152; NA GO:0005622; intracellular; cellular_component}
K21_GM000418	{Chromosome:439327:440316:+}	{WP_002919219.1; MULTISPECIES: DNA-directed RNA polymerase subunit alpha [Achromobacter sp.|Enterobacter asburiae|Enterobacter cancerogenus|Enterobacter cloacae|Enterobacter hormaechei|Enterobacter kobei|Enterobacter ludwigii|Enterobacter sp.|Enterobacter xiangfangensis|Erwinia amylovora|Erwinia pyrifoliae|Erwinia sp.|Escherichia coli|Klebsiella michiganensis|Klebsiella oxytoca|Klebsiella pneumon…	{A4WFA3; RPOA_ENT38 DNA-directed RNA polymerase subunit alpha OS=Enterobacter sp. (strain 638) GN=rpoA PE=3 SV=1}	{exf:BFV63_20020; K03040 rpoA DNA-directed RNA polymerase subunit alpha 2.7.7.6 Metabolism; Nucleotide metabolism; Purine metabolism [PATH:ko00230] Metabolism; Nucleotide metabolism; Pyrimidine metabolism [PATH:ko00240] Genetic Information Processing; Transcription; RNA polymerase [PATH:ko03020]}	{YP_002236303; COG0202 DNA-directed RNA polymerase, alpha subunit/40 kD subunit K Transcription ;}	{GO:0003899; DNA-directed RNA polymerase activity; molecular_function GO:0003677; DNA binding; molecular_function GO:0046983; protein dimerization activity; molecular_function GO:0006351; transcription, DNA-dependent; biological_process}
K21_GM000419	{Chromosome:440357:440743:+}	{WP_002919206.1; MULTISPECIES: 50S ribosomal protein L17 [Cronobacter sp.|Enterobacter lignolyticus|Enterobacter sp.|Enterobacterales|Escherichia coli|Klebsiella oxytoca|Klebsiella pneumoniae|Klebsiella quasipneumoniae|Klebsiella sp.|Klebsiella variicola|Kosakonia oryzae|Kosakonia radicincitans|Raoultella ornithinolytica|Trabulsiella odontotermitis]}	{B5XNB7; RL17_KLEP3 50S ribosomal protein L17 OS=Klebsiella pneumoniae (strain 342) GN=rplQ PE=3 SV=1}	{kle:AO703_19330; K02879 RP-L17, MRPL17, rplQ large subunit ribosomal protein L17 -- Genetic Information Processing; Translation; Ribosome [PATH:ko03010]}	{YP_002236304; COG0203 Ribosomal protein L17 J Translation, ribosomal structure and biogenesis ;}	{GO:0003735; structural constituent of ribosome; molecular_function GO:0005840; ribosome; cellular_component GO:0005622; intracellular; cellular_component GO:0006412; translation; biological_process}
K21_GM000420	{Chromosome:440852:441220:+}	{WP_065810035.1; hypothetical protein [Klebsiella pneumoniae]}	{P36677; YHDN_ECOLI Uncharacterized protein YhdN OS=Escherichia coli (strain K12) GN=yhdN PE=4 SV=1}	{kpa:KPNJ1_00446; }	{NA}	{NA}
K21_GM000421	{Chromosome:441223:441648:+}	{WP_004185894.1; MULTISPECIES: heavy metal-responsive transcriptional regulator [Enterobacterales|Klebsiella pneumoniae]}	{P0ACS6; ZNTR_ECO57 HTH-type transcriptional regulator ZntR OS=Escherichia coli O157:H7 GN=zntR PE=3 SV=1}	{kpb:FH42_14790; K13638 zntR MerR family transcriptional regulator, Zn(II)-responsive regulator of zntA -- }	{YP_002236306; COG0789 DNA-binding transcriptional regulator, MerR family K Transcription ;}	{GO:0003677; DNA binding; molecular_function GO:0006355; regulation of transcription, DNA-dependent; biological_process}
K21_GM000422	{Chromosome:441920:442333:-}	{WP_004145325.1; MULTISPECIES: large-conductance mechanosensitive channel [Enterobacterales|Escherichia coli|Klebsiella oxytoca|Klebsiella pneumoniae|Klebsiella quasipneumoniae|Klebsiella sp.|Klebsiella variicola]}	{B5XNC0; MSCL_KLEP3 Large-conductance mechanosensitive channel OS=Klebsiella pneumoniae (strain 342) GN=mscL PE=3 SV=1}	{kpa:KPNJ1_00448; K03282 mscL large conductance mechanosensitive channel -- }	{YP_002236307; COG1970 Large-conductance mechanosensitive channel M Cell wall/membrane/envelope biogenesis ;}	{GO:0005216; ion channel activity; molecular_function GO:0006810; transport; biological_process GO:0016021; integral to membrane; cellular_component}
K21_GM000423	{Chromosome:442474:443850:-}	{WP_002919153.1; NAD-dependent glycerol-3-phosphate dehydrogenasefamily protein [Klebsiella pneumoniae subsp. pneumoniae]}	{P0A2K0; TRKA_SALTI Trk system potassium uptake protein TrkA OS=Salmonella typhi GN=trkA PE=3 SV=1}	{kpa:KPNJ1_00449; K03499 trkA, ktrA trk system potassium uptake protein -- }	{YP_002236308; COG0569 Trk K+ transport system, NAD-binding component P Inorganic ion transport and metabolism ;}	{GO:0043115; precorrin-2 dehydrogenase activity; molecular_function GO:0008677; 2-dehydropantoate 2-reductase activity; molecular_function GO:0006779; porphyrin biosynthetic process; biological_process GO:0055114; oxidation-reduction process; biological_process GO:0046168; glycerol-3-phosphate catabolic process; biological_process GO:0003824; NA GO:0051287; NAD binding; molecular_function GO:0008…
K21_GM000424	{Chromosome:443864:445159:-}	{WP_004188383.1; 16S rRNA (cytosine(967)-C(5))-methyltransferase [Klebsiella pneumoniae]}	{A6TEU2; RSMB_KLEP7 Ribosomal RNA small subunit methyltransferase B OS=Klebsiella pneumoniae subsp. pneumoniae (strain ATCC 700721 / MGH 78578) GN=rsmB PE=3 SV=1}	{kpa:KPNJ1_00450; K03500 rsmB, sun 16S rRNA (cytosine967-C5)-methyltransferase 2.1.1.176 }	{YP_002236309; COG0781 Transcription termination factor NusB K Transcription ;}	{GO:0006355; regulation of transcription, DNA-dependent; biological_process GO:0008168; methyltransferase activity; molecular_function GO:0032259; methylation; biological_process GO:0003723; RNA binding; molecular_function GO:0009452; RNA capping; biological_process GO:0005634; nucleus; cellular_component GO:0051090; regulation of sequence-specific DNA binding transcription factor activity; biolo…
K21_GM000425	{Chromosome:445212:446159:-}	{KHQ21029.1; methionyl-tRNA formyltransferase [Klebsiella pneumoniae]}	{A6TEU1; FMT_KLEP7 Methionyl-tRNA formyltransferase OS=Klebsiella pneumoniae subsp. pneumoniae (strain ATCC 700721 / MGH 78578) GN=fmt PE=3 SV=1}	{kpb:FH42_14765; K00604 MTFMT, fmt methionyl-tRNA formyltransferase 2.1.2.9 Metabolism; Metabolism of cofactors and vitamins; One carbon pool by folate [PATH:ko00670] Genetic Information Processing; Translation; Aminoacyl-tRNA biosynthesis [PATH:ko00970]}	{YP_002236310; COG0223 Methionyl-tRNA formyltransferase J Translation, ribosomal structure and biogenesis ;}	{GO:0016742; hydroxymethyl-, formyl- and related transferase activity; molecular_function GO:0009058; biosynthetic process; biological_process}
K21_GM000426	{Chromosome:446174:446683:-}	{WP_004174081.1; peptide deformylase 1 (N-formylmethionylaminoacyl-tRNA deformylase, binds Zn(II)) [Klebsiella oxytoca|Klebsiella pneumoniae|Klebsiella sp.]}	{A6TEU0; DEF_KLEP7 Peptide deformylase OS=Klebsiella pneumoniae subsp. pneumoniae (strain ATCC 700721 / MGH 78578) GN=def PE=3 SV=1}	{kpb:FH42_14760; K01462 PDF, def peptide deformylase 3.5.1.88 }	{YP_002236311; COG0242 Peptide deformylase J Translation, ribosomal structure and biogenesis ;}	{NA}
K21_GM000427	{Chromosome:446872:447936:+}	{AHM77273.1; DNA protecting protein DprA [Klebsiella pneumoniae]}	{P30852; SMF_ECOLI Protein Smf OS=Escherichia coli (strain K12) GN=smf PE=3 SV=1}	{kpa:KPNJ1_00453; K04096 smf DNA processing protein -- }	{YP_002236312; COG0758 Predicted Rossmann fold nucleotide-binding protein DprA/Smf involved in DNA uptake L Replication, recombination and repair ;}	{GO:0009294; DNA mediated transformation; biological_process}
K21_GM000428	{Chromosome:447923:448381:+}	{WP_002919137.1; Uncharacterized protein conserved in bacteria [Klebsiella oxytoca|Klebsiella pneumoniae]}	{B5XNC6; SMG_KLEP3 Protein Smg OS=Klebsiella pneumoniae (strain 342) GN=smg PE=3 SV=1}	{kpa:KPNJ1_00454; K03747 smg Smg protein -- }	{YP_002236313; COG2922 Uncharacterized conserved protein Smg, DUF494 family S Function unknown ;}	{NA}
K21_GM000429	{Chromosome:448407:448949:+}	{AHM77275.1; Zn-finger domain associated with topoisomerase type I [Klebsiella pneumoniae]}	{P45771; YRDD_ECOLI Uncharacterized protein YrdD OS=Escherichia coli (strain K12) GN=yrdD PE=4 SV=2}	{kpa:KPNJ1_00455; K07479 yrdD putative DNA topoisomerase -- }	{YP_002236314; COG0551 ssDNA-binding Zn-finger and Zn-ribbon domains of topoisomerase 1 L Replication, recombination and repair ;}	{GO:0008270; zinc ion binding; molecular_function GO:0003916; DNA topoisomerase activity; molecular_function GO:0004017; adenylate kinase activity; molecular_function GO:0006313; transposition, DNA-mediated; biological_process GO:0016787; hydrolase activity; molecular_function GO:0003735; structural constituent of ribosome; molecular_function GO:0005840; ribosome; cellular_component GO:0005694; c…
K21_GM000430	{Chromosome:448954:449526:+}	{BAH65457.1; tRNA threonylcarbamoyladenosine biosynthesis protein RimN [Klebsiella pneumoniae subsp. pneumoniae KpQ3]}	{A6TET6; TSAC_KLEP7 Threonylcarbamoyl-AMP synthase OS=Klebsiella pneumoniae subsp. pneumoniae (strain ATCC 700721 / MGH 78578) GN=tsaC PE=3 SV=1}	{kpa:KPNJ1_00456; K07566 tsaC, rimN, SUA5 L-threonylcarbamoyladenylate synthase 2.7.7.87 }	{YP_002236315; COG0009 tRNA A37 threonylcarbamoyladenosine synthetase subunit TsaC/SUA5/YrdC J Translation, ribosomal structure and biogenesis ;}	{GO:0003725; double-stranded RNA binding; molecular_function}
K21_GM000431	{Chromosome:449530:450348:+}	{WP_002919126.1; dehydroshikimate reductase, NAD(P)-binding [Klebsiella pneumoniae]}	{Q0TCI0; AROE_ECOL5 Shikimate dehydrogenase (NADP(+)) OS=Escherichia coli O6:K15:H31 (strain 536 / UPEC) GN=aroE PE=3 SV=1}	{kpa:KPNJ1_00457; K00014 aroE shikimate dehydrogenase 1.1.1.25 Metabolism; Amino acid metabolism; Phenylalanine, tyrosine and tryptophan biosynthesis [PATH:ko00400]}	{YP_002236316; COG0169 Shikimate 5-dehydrogenase E Amino acid transport and metabolism ;}	{GO:0004764; shikimate 5-dehydrogenase activity; molecular_function GO:0055114; oxidation-reduction process; biological_process}
K21_GM000432	{Chromosome:450345:450602:+}	{WP_002919125.1; Protein of uncharacterised function (DUF1488) [Klebsiella oxytoca|Klebsiella pneumoniae]}	{P45795; YRDB_ECOLI Uncharacterized protein YrdB OS=Escherichia coli (strain K12) GN=yrdB PE=4 SV=1}	{kpa:KPNJ1_00458; }	{NA}	{NA}
K21_GM000433	{Chromosome:450578:451075:-}	{EKF76942.1; Bacterial transferase hexapeptide domain protein [Klebsiella pneumoniae subsp. pneumoniae KpQ3]}	{P0A9W9; YRDA_ECOLI Protein YrdA OS=Escherichia coli (strain K12) GN=yrdA PE=1 SV=1}	{kpa:KPNJ1_00459; }	{YP_002236318; COG0663 Carbonic anhydrase or acetyltransferase, isoleucine patch superfamily R General function prediction only ;}	{NA}
K21_GM000434	{Chromosome:457107:457328:-}	{WP_002919103.1; conserved hypothetical protein; putative outer membrane protein [Escherichia coli|Klebsiella pneumoniae|Klebsiella pneumoniae,|Klebsiella sp.]}	{P64623; YHDV_ECO57 Uncharacterized protein YhdV OS=Escherichia coli O157:H7 GN=yhdV PE=3 SV=1}	{kpa:KPNJ1_00461; }	{NA}	{NA}
K21_GM000435	{Chromosome:457621:460731:-}	{WP_004144975.1; MULTISPECIES: multidrug efflux RND transporter permease subunit [Enterobacterales|Klebsiella pneumoniae|Klebsiella sp.]}	{P24181; ACRF_ECOLI Multidrug export protein AcrF OS=Escherichia coli (strain K12) GN=acrF PE=1 SV=2}	{kpr:KPR_4859; K18142 acrF multidrug efflux pump -- }	{YP_002236321; COG0841 Multidrug efflux pump subunit AcrB V Defense mechanisms ;}	{GO:0005215; NA GO:0016020; membrane; cellular_component GO:0006810; transport; biological_process}
K21_GM000436	{Chromosome:460744:461829:-}	{EMH96203.1; transmembrane protein [Klebsiella pneumoniae RYC492]}	{P24180; ACRE_ECOLI Multidrug export protein AcrE OS=Escherichia coli (strain K12) GN=acrE PE=1 SV=2}	{kpa:KPNJ1_00464; K18141 acrE membrane fusion protein, multidrug efflux system -- }	{YP_002236322; COG0845 Multidrug efflux pump subunit AcrA (membrane-fusion protein) MV Cell wall/membrane/envelope biogenesis ; Defense mechanisms ;}	{GO:0005215; NA GO:0055085; transmembrane transport; biological_process GO:0016020; membrane; cellular_component}
K21_GM000437	{Chromosome:462262:462912:+}	{WP_004150972.1; Transcription repressor of multidrug efflux pump acrAB operon, TetR (AcrR) family [Escherichia coli|Klebsiella pneumoniae]}	{P0ACT3; ENVR_ECO57 Probable acrEF/envCD operon repressor OS=Escherichia coli O157:H7 GN=envR PE=3 SV=1}	{kpa:KPNJ1_00465; K18140 envR, acrS TetR/AcrR family transcriptional regulator, acrEF/envCD operon repressor -- }	{YP_002236323; COG1309 DNA-binding transcriptional regulator, AcrR family K Transcription ;}	{GO:0003677; DNA binding; molecular_function}
K21_GM000438	{Chromosome:463000:463296:-}	{WP_000462905.1; DNA-binding protein Fis, Hin recombinational enhancer-binding protein, global DNA-binding transcriptional dual regulator Fis, Transcriptional regulator containing PAS, AAA-type ATPase, and DNA-binding domains, nitrogen regulation protein NR(I), Bacterial regulatory protein, Fis family [Achromobacter sp.|Atlantibacter hermannii|Cedecea davisae|Citrobacter farmeri|Citrobacter freun…	{A8AQG0; FIS_CITK8 DNA-binding protein Fis OS=Citrobacter koseri (strain ATCC BAA-895 / CDC 4225-83 / SGSC4696) GN=fis PE=3 SV=1}	{ror:RORB6_21065; K03557 fis Fis family transcriptional regulator, factor for inversion stimulation protein -- Cellular Processes; Cellular community - prokaryotes; Biofilm formation - Vibrio cholerae [PATH:ko05111]}	{YP_001456159; COG2901 DNA-binding protein Fis (factor for inversion stimulation) K Transcription ;}	{GO:0043565; sequence-specific DNA binding; molecular_function}
K21_GM000439	{Chromosome:463321:464286:-}	{WP_004144972.1; MULTISPECIES: tRNA dihydrouridine synthase DusB [Enterobacterales|Klebsiella pneumoniae|Klebsiella quasipneumoniae|Klebsiella sp.]}	{O52536; DUSB_KLEPN tRNA-dihydrouridine synthase B OS=Klebsiella pneumoniae GN=dusB PE=3 SV=1}	{kpa:KPNJ1_00488; K05540 dusB tRNA-dihydrouridine synthase B 1.-.-.- }	{YP_002236325; COG0042 tRNA-dihydrouridine synthase J Translation, ribosomal structure and biogenesis ;}	{GO:0000105; histidine biosynthetic process; biological_process GO:0055114; oxidation-reduction process; biological_process GO:0017150; tRNA dihydrouridine synthase activity; molecular_function GO:0018580; nitronate monooxygenase activity; molecular_function GO:0006051; N-acetylmannosamine metabolic process; biological_process GO:0016627; oxidoreductase activity, acting on the CH-CH group of dono…
K21_GM000440	{Chromosome:464644:465525:-}	{WP_069970197.1; ribosomal protein L11 methyltransferase [Klebsiella pneumoniae]}	{A6TES6; PRMA_KLEP7 Ribosomal protein L11 methyltransferase OS=Klebsiella pneumoniae subsp. pneumoniae (strain ATCC 700721 / MGH 78578) GN=prmA PE=3 SV=1}	{kpa:KPNJ1_00490; K02687 prmA ribosomal protein L11 methyltransferase 2.1.1.- }	{YP_002236326; COG2264 Ribosomal protein L11 methylase PrmA J Translation, ribosomal structure and biogenesis ;}	{GO:0006306; DNA methylation; biological_process GO:0008168; methyltransferase activity; molecular_function GO:0001510; RNA methylation; biological_process GO:0009452; RNA capping; biological_process GO:0008152; NA GO:0008170; N-methyltransferase activity; molecular_function GO:0003677; DNA binding; molecular_function}
K21_GM000441	{Chromosome:465537:466991:-}	{BAH65443.1; Pantothenate: Na+ symporter (TC 2. A.21. 1. 1) [Klebsiella pneumoniae IS22]}	{P16256; PANF_ECOLI Sodium/pantothenate symporter OS=Escherichia coli (strain K12) GN=panF PE=1 SV=2}	{kpu:KP1_4985; K14392 panF sodium/pantothenate symporter -- }	{YP_007876448; COG4145 Na+/panthothenate symporter H Coenzyme transport and metabolism ;}	{GO:0005215; NA GO:0055085; transmembrane transport; biological_process GO:0016020; membrane; cellular_component GO:0006810; transport; biological_process}
K21_GM000442	{Chromosome:466978:467220:-}	{EGF65061.1; hypothetical protein [Klebsiella sp. MS 92-3, HMPREF9538_00462]}	{P45566; YHDT_ECOLI Uncharacterized membrane protein YhdT OS=Escherichia coli (strain K12) GN=yhdT PE=2 SV=1}	{kpa:KPNJ1_00492; }	{YP_002236328; COG3924 Uncharacterized membrane protein YhdT S Function unknown ;}	{NA}
K21_GM000443	{Chromosome:467331:468680:-}	{WP_002918738.1; MULTISPECIES: acetyl-CoA carboxylase biotin carboxylase subunit [Enterobacterales|Escherichia coli|Klebsiella oxytoca|Klebsiella pneumoniae|Klebsiella sp.]}	{P24182; ACCC_ECOLI Biotin carboxylase OS=Escherichia coli (strain K12) GN=accC PE=1 SV=2}	{kpa:KPNJ1_00493; K01961 accC acetyl-CoA carboxylase, biotin carboxylase subunit 6.4.1.2 6.3.4.14 Metabolism; Carbohydrate metabolism; Pyruvate metabolism [PATH:ko00620] Metabolism; Carbohydrate metabolism; Propanoate metabolism [PATH:ko00640] Metabolism; Energy metabolism; Carbon fixation pathways in prokaryotes [PATH:ko00720] Metabolism; Lipid metabolism; Fatty acid biosynthesis [PATH:ko00061]}	{YP_002236329; COG0439 Biotin carboxylase I Lipid transport and metabolism ;}	{GO:0005524; ATP binding; molecular_function GO:0046872; metal ion binding; molecular_function GO:0008716; D-alanine-D-alanine ligase activity; molecular_function}
K21_GM000444	{Chromosome:468691:469158:-}	{WP_002918736.1; MULTISPECIES: acetyl-CoA carboxylase biotin carboxyl carrier protein subunit [Enterobacterales|Klebsiella oxytoca|Klebsiella pneumoniae|Klebsiella sp.]}	{P0ABE0; BCCP_ECO57 Biotin carboxyl carrier protein of acetyl-CoA carboxylase OS=Escherichia coli O157:H7 GN=accB PE=3 SV=1}	{kpa:KPNJ1_00494; K02160 accB, bccP acetyl-CoA carboxylase biotin carboxyl carrier protein -- Metabolism; Carbohydrate metabolism; Pyruvate metabolism [PATH:ko00620] Metabolism; Carbohydrate metabolism; Propanoate metabolism [PATH:ko00640] Metabolism; Energy metabolism; Carbon fixation pathways in prokaryotes [PATH:ko00720] Metabolism; Lipid metabolism; Fatty acid biosynthesis [PATH:ko00061]}	{YP_002236330; COG0511 Biotin carboxyl carrier protein HI Coenzyme transport and metabolism ; Lipid transport and metabolism ;}	{NA}
K21_GM000445	{Chromosome:469181:469585:-}	{WP_004174104.1; MULTISPECIES: 3-dehydroquinate dehydratase [Enterobacterales|Escherichia coli|Klebsiella oxytoca|Klebsiella pneumoniae|Klebsiella sp.]}	{B5XNE4; AROQ_KLEP3 3-dehydroquinate dehydratase OS=Klebsiella pneumoniae (strain 342) GN=aroQ PE=3 SV=1}	{kpi:D364_18750; K03786 aroQ, qutE 3-dehydroquinate dehydratase II 4.2.1.10 Metabolism; Amino acid metabolism; Phenylalanine, tyrosine and tryptophan biosynthesis [PATH:ko00400]}	{YP_002236331; COG0757 3-dehydroquinate dehydratase E Amino acid transport and metabolism ;}	{GO:0003855; 3-dehydroquinate dehydratase activity; molecular_function GO:0003968; RNA-directed RNA polymerase activity; molecular_function}
K21_GM000446	{Chromosome:469857:470465:-}	{WP_004185869.1; heme-molybdoenzyme heme-containing subunit YedZ; cytochrome b subunit [Klebsiella pneumoniae subsp. pneumoniae T69]}	{A6TES0; MSRQ_KLEP7 Protein-methionine-sulfoxide reductase heme-binding subunit MsrQ OS=Klebsiella pneumoniae subsp. pneumoniae (strain ATCC 700721 / MGH 78578) GN=msrQ PE=3 SV=1}	{kpb:FH42_14635; K17247 msrQ methionine sulfoxide reductase heme-binding subunit -- }	{YP_002236332; COG2717 Periplasmic DMSO/TMAO reductase YedYZ, heme-binding membrane subunit C Energy production and conversion ;}	{NA}
K21_GM000447	{Chromosome:470465:471481:-}	{BAH65437.1; exported heme-molybdoenzyme molybdopterin-containing subunit YedY; TAT export [Klebsiella pneumoniae]}	{Q8XB74; MSRP_ECO57 Protein-methionine-sulfoxide reductase catalytic subunit MsrP OS=Escherichia coli O157:H7 GN=msrP PE=3 SV=1}	{kpu:KP1_4978; K07147 msrP methionine sulfoxide reductase catalytic subunit 1.8.-.- }	{YP_002236333; COG2041 Periplasmic DMSO/TMAO reductase YedYZ, molybdopterin-dependent catalytic subunit C Energy production and conversion ;}	{GO:0042128; nitrate assimilation; biological_process}
K21_GM000448	{Chromosome:471695:471886:+}	{WP_002918687.1; MULTISPECIES: hypothetical protein [Enterobacterales|Escherichia coli|Klebsiella pneumoniae|Klebsiella pneumoniae,|Klebsiella sp.]}	{NA}	{kpa:KPNJ1_00498; }	{NA}	{NA}
K21_GM000449	{Chromosome:471966:473906:+}	{WP_002918686.1; inner membrane associated factor modulating specific RNAseE dependent RNA degradation pathways [Klebsiella pneumoniae]}	{P13518; CSRD_ECOLI RNase E specificity factor CsrD OS=Escherichia coli (strain K12) GN=csrD PE=1 SV=2}	{kpa:KPNJ1_00499; K18765 csrD RNase E specificity factor CsrD -- }	{YP_002236335; COG2200 EAL domain, c-di-GMP-specific phosphodiesterase class I (or its enzymatically inactive variant) T Signal transduction mechanisms ;}	{NA}
K21_GM000450	{Chromosome:474212:475255:+}	{BAH65434.1; Rod shape-determining protein MreB [Klebsiella michiganensis|Klebsiella pneumoniae|Klebsiella sp.]}	{P0A9X5; MREB_ECOL6 Rod shape-determining protein MreB OS=Escherichia coli O6:H1 (strain CFT073 / ATCC 700928 / UPEC) GN=mreB PE=3 SV=1}	{koc:AB185_09700; K03569 mreB rod shape-determining protein MreB and related proteins -- }	{YP_002236336; COG1077 Actin-like ATPase involved in cell morphogenesis D Cell cycle control, cell division, chromosome partitioning ;}	{GO:0000902; cell morphogenesis; biological_process}
K21_GM000451	{Chromosome:475326:476318:+}	{WP_004149974.1; cell wall structural complex MreBCD transmembrane component MreC [Klebsiella pneumoniae]}	{P16926; MREC_ECOLI Cell shape-determining protein MreC OS=Escherichia coli (strain K12) GN=mreC PE=1 SV=1}	{kpa:KPNJ1_00501; K03570 mreC rod shape-determining protein MreC -- }	{YP_002236337; COG1792 Cell shape-determining protein MreC D Cell cycle control, cell division, chromosome partitioning ;}	{GO:0008360; regulation of cell shape; biological_process}
K21_GM000452	{Chromosome:476318:476806:+}	{WP_002918648.1; cell wall structural complex MreBCD transmembrane component MreD [Klebsiella pneumoniae|Klebsiella quasipneumoniae]}	{P0ABH6; MRED_ECO57 Rod shape-determining protein MreD OS=Escherichia coli O157:H7 GN=mreD PE=3 SV=1}	{kpa:KPNJ1_00502; K03571 mreD rod shape-determining protein MreD -- }	{YP_002236338; COG2891 Cell shape-determining protein MreD M Cell wall/membrane/envelope biogenesis ;}	{GO:0016021; integral to membrane; cellular_component GO:0008360; regulation of cell shape; biological_process}
K21_GM000453	{Chromosome:476814:477395:+}	{WP_002918646.1; MULTISPECIES: septum formation protein Maf [Enterobacterales|Escherichia coli|Klebsiella oxytoca|Klebsiella pneumoniae]}	{Q57J97; YCEF2_SALCH Maf-like protein YceF 2 OS=Salmonella choleraesuis (strain SC-B67) GN=yceF2 PE=3 SV=1}	{kpa:KPNJ1_00503; K06287 maf septum formation protein -- }	{YP_002236339; COG0424 Predicted house-cleaning NTP pyrophosphatase, Maf/HAM1 superfamily Q Secondary metabolites biosynthesis, transport and catabolism ;}	{GO:0047429; nucleoside-triphosphate diphosphatase activity; molecular_function}
K21_GM000454	{Chromosome:477398:478867:+}	{WP_002918644.1; ribonuclease G, endoribonuclease G (cytoplasmic axial filament protein ) [Escherichia coli|Klebsiella oxytoca|Klebsiella pneumoniae|Klebsiella sp.]}	{P0A9J2; RNG_ECO57 Ribonuclease G OS=Escherichia coli O157:H7 GN=rng PE=3 SV=2}	{kpa:KPNJ1_00504; K08301 rng, cafA ribonuclease G 3.1.26.- }	{YP_002236340; COG1530 Ribonuclease G or E J Translation, ribosomal structure and biogenesis ;}	{GO:0003676; nucleic acid binding; molecular_function GO:0006355; regulation of transcription, DNA-dependent; biological_process GO:0003723; RNA binding; molecular_function GO:0006351; transcription, DNA-dependent; biological_process}
K21_GM000455	{Chromosome:478947:482702:+}	{WP_004174111.1; MULTISPECIES: DUF3971 domain-containing protein [Enterobacterales]}	{P46474; YHDP_ECOLI Uncharacterized protein YhdP OS=Escherichia coli (strain K12) GN=yhdP PE=3 SV=4}	{kpo:KPN2242_21300; }	{YP_002236341; COG3164 Uncharacterized conserved protein YhdP, contains DUF3971 and AsmA2 domains S Function unknown ;}	{NA}
K21_GM000456	{Chromosome:482791:484236:+}	{WP_004144958.1; TldD protein, part of proposed TldE/TldD proteolytic complex [Escherichia coli|Klebsiella oxytoca|Klebsiella pneumoniae]}	{P0AGG9; TLDD_ECOL6 Metalloprotease TldD OS=Escherichia coli O6:H1 (strain CFT073 / ATCC 700928 / UPEC) GN=tldD PE=3 SV=1}	{kpb:FH42_14590; K03568 tldD TldD protein -- }	{YP_002236342; COG0312 Predicted Zn-dependent protease or its inactivated homolog R General function prediction only ;}	{GO:0006508; proteolysis; biological_process GO:0008237; metallopeptidase activity; molecular_function}
K21_GM000457	{Chromosome:484272:485183:-}	{WP_004218257.1; putative transcriptional regulator (LysR family) [Klebsiella pneumoniae]}	{P67664; AAER_ECO57 HTH-type transcriptional activator AaeR OS=Escherichia coli O157:H7 GN=aaeR PE=3 SV=1}	{kpa:KPNJ1_00507; K21698 aaeR LysR family transcriptional regulator, transcriptional activator for aaeXAB operon -- }	{YP_002236343; COG0583 DNA-binding transcriptional regulator, LysR family K Transcription ;}	{GO:0006355; regulation of transcription, DNA-dependent; biological_process GO:0003700; sequence-specific DNA binding transcription factor activity; molecular_function}
K21_GM000458	{Chromosome:485333:485536:+}	{WP_002918640.1; Putative membrane associated protein [Klebsiella pneumoniae]}	{B5XSP7; AAEX_KLEP3 Protein AaeX OS=Klebsiella pneumoniae (strain 342) GN=aaeX PE=3 SV=1}	{koc:AB185_09745; K21695 aaeX protein AaeX -- }	{NA}	{NA}
K21_GM000459	{Chromosome:485586:486476:+}	{WP_002918639.1; p-hydroxybenzoic acid efflux pump subunit AaeA (pHBA efflux pump protein A) [Escherichia coli|Klebsiella oxytoca|Klebsiella pneumoniae|Klebsiella sp.]}	{B5XSP8; AAEA_KLEP3 p-hydroxybenzoic acid efflux pump subunit AaeA OS=Klebsiella pneumoniae (strain 342) GN=aaeA PE=3 SV=1}	{kpa:KPNJ1_00509; K15548 aaeA p-hydroxybenzoic acid efflux pump subunit AaeA -- }	{YP_002236345; COG1566 Multidrug resistance efflux pump V Defense mechanisms ;}	{GO:0055085; transmembrane transport; biological_process GO:0005215; NA GO:0016020; membrane; cellular_component}
K21_GM000460	{Chromosome:486482:488449:+}	{WP_002918632.1; FUSARIC ACID RESISTANCE PROTEIN FUSB / FUSARIC ACID RESISTANCE PROTEIN FUSC [Escherichia coli|Klebsiella pneumoniae]}	{D5CDA0; AAEB_ENTCC p-hydroxybenzoic acid efflux pump subunit AaeB OS=Enterobacter cloacae subsp. cloacae (strain ATCC 13047 / DSM 30054 / NBRC 13535 / NCDC 279-56) GN=aaeB PE=3 SV=1}	{kpa:KPNJ1_00510; K03468 aaeB p-hydroxybenzoic acid efflux pump subunit AaeB -- }	{YP_002236346; COG1289 Uncharacterized membrane protein YccC S Function unknown ;}	{GO:0005886; plasma membrane; cellular_component GO:0006810; transport; biological_process}
K21_GM000461	{Chromosome:488529:488804:+}	{EGF65034.1; hypothetical protein [Klebsiella sp. MS 92-3, HMPREF9538_00484]}	{P64618; YHCO_ECO57 Uncharacterized protein YhcO OS=Escherichia coli O157:H7 GN=yhcO PE=1 SV=1}	{kpa:KPNJ1_00511; K03623 yhcO ribonuclease inhibitor -- }	{YP_002236347; COG2732 Barstar, RNAse (barnase) inhibitor K Transcription ;}	{NA}
K21_GM000462	{Chromosome:488855:489121:-}	{WP_002918627.1; multiple stress resistance protein BhsA precursor [Klebsiella pneumoniae]}	{P64615; YHCN_ECOL6 Uncharacterized protein YhcN OS=Escherichia coli O6:H1 (strain CFT073 / ATCC 700928 / UPEC) GN=yhcN PE=3 SV=1}	{kpa:KPNJ1_00512; }	{NA}	{NA}
K21_GM000463	{Chromosome:489220:489483:-}	{EKF76973.1; hypothetical protein [Klebsiella pneumoniae subsp. pneumoniae KpQ3, B819_137392]}	{P64615; YHCN_ECOL6 Uncharacterized protein YhcN OS=Escherichia coli O6:H1 (strain CFT073 / ATCC 700928 / UPEC) GN=yhcN PE=3 SV=1}	{kpt:VK055_3831; }	{NA}	{NA}
K21_GM000464	{Chromosome:489859:490329:-}	{WP_002918625.1; Arginine pathway regulatory protein ArgR, repressor of arg regulon [Escherichia coli|Klebsiella oxytoca|Klebsiella pneumoniae]}	{B5XSQ5; ARGR_KLEP3 Arginine repressor OS=Klebsiella pneumoniae (strain 342) GN=argR PE=3 SV=1}	{kpa:KPNJ1_00514; K03402 argR, ahrC transcriptional regulator of arginine metabolism -- }	{YP_002236352; COG1438 Arginine repressor K Transcription ;}	{GO:0034618; arginine binding; molecular_function GO:0003700; sequence-specific DNA binding transcription factor activity; molecular_function GO:0051259; protein oligomerization; biological_process GO:0006525; arginine metabolic process; biological_process GO:0006355; regulation of transcription, DNA-dependent; biological_process}
K21_GM000465	{Chromosome:490837:491682:+}	{WP_002918570.1; malate dehydrogenase, NAD(P)-binding [Escherichia coli|Klebsiella oxytoca|Klebsiella pneumoniae|Klebsiella sp.]}	{A6TEQ3; MDH_KLEP7 Malate dehydrogenase OS=Klebsiella pneumoniae subsp. pneumoniae (strain ATCC 700721 / MGH 78578) GN=mdh PE=3 SV=1}	{kpa:KPNJ1_00515; K00024 mdh malate dehydrogenase 1.1.1.37 Metabolism; Carbohydrate metabolism; Citrate cycle (TCA cycle) [PATH:ko00020] Metabolism; Carbohydrate metabolism; Pyruvate metabolism [PATH:ko00620] Metabolism; Carbohydrate metabolism; Glyoxylate and dicarboxylate metabolism [PATH:ko00630] Metabolism; Energy metabolism; Carbon fixation in photosynthetic organisms [PATH:ko00710] Metaboli…	{YP_002236354; COG0039 Malate/lactate dehydrogenase C Energy production and conversion ;}	{GO:0016616; oxidoreductase activity, acting on the CH-OH group of donors, NAD or NADP as acceptor; molecular_function GO:0016491; oxidoreductase activity; molecular_function GO:0055114; oxidation-reduction process; biological_process}
K21_GM000466	{Chromosome:491813:492442:+}	{WP_004188405.1; MULTISPECIES: GntR family transcriptional regulator [Enterobacterales|Klebsiella oxytoca|Klebsiella pneumoniae]}	{NA}	{kpp:A79E_0470; }	{YP_002236355; COG1802 DNA-binding transcriptional regulator, GntR family K Transcription ;}	{GO:0009289; pilus; cellular_component GO:0006355; regulation of transcription, DNA-dependent; biological_process GO:0003700; sequence-specific DNA binding transcription factor activity; molecular_function GO:0003677; DNA binding; molecular_function GO:0016987; sigma factor activity; molecular_function GO:0006352; transcription initiation, DNA-dependent; biological_process GO:0005622; intracellul…
K21_GM000467	{Chromosome:492429:493094:+}	{WP_004181429.1; MULTISPECIES: LysR family transcriptional regulator [Enterobacterales|Klebsiella pneumoniae|Klebsiella sp.]}	{NA}	{kpp:A79E_0471; }	{YP_002236356; COG1802 DNA-binding transcriptional regulator, GntR family K Transcription ;}	{GO:0006352; transcription initiation, DNA-dependent; biological_process GO:0005622; intracellular; cellular_component GO:0003700; sequence-specific DNA binding transcription factor activity; molecular_function GO:0003677; DNA binding; molecular_function GO:0006355; regulation of transcription, DNA-dependent; biological_process GO:0016987; sigma factor activity; molecular_function}
K21_GM000468	{Chromosome:493306:494574:+}	{WP_004181428.1; transporter, divalent anion: Na+ symporter family protein [Klebsiella pneumoniae]}	{NA}	{kpt:VK055_3836; }	{YP_002236357; COG0471 Di- and tricarboxylate transporter G Carbohydrate transport and metabolism ;}	{GO:0005215; NA GO:0055085; transmembrane transport; biological_process GO:0016020; membrane; cellular_component GO:0006814; sodium ion transport; biological_process GO:0016021; integral to membrane; cellular_component}
K21_GM000469	{Chromosome:494634:495506:+}	{WP_004188409.1; MULTISPECIES: L(+)-tartrate dehydratase subunit alpha [Enterobacterales|Klebsiella oxytoca|Klebsiella pneumoniae]}	{Q8XBK7; TTDA_ECO57 L(+)-tartrate dehydratase subunit alpha OS=Escherichia coli O157:H7 GN=ttdA PE=3 SV=1}	{kpn:KPN_03640; K03779 ttdA L(+)-tartrate dehydratase alpha subunit 4.2.1.32 Metabolism; Carbohydrate metabolism; Glyoxylate and dicarboxylate metabolism [PATH:ko00630]}	{YP_002236358; COG1951 Tartrate dehydratase alpha subunit/Fumarate hydratase class I, N-terminal domain C Energy production and conversion ;}	{GO:0016829; lyase activity; molecular_function}
K21_GM000470	{Chromosome:495506:496123:+}	{WP_004188410.1; MULTISPECIES: L(+)-tartrate dehydratase subunit beta [Enterobacterales|Klebsiella oxytoca|Klebsiella pneumoniae|Klebsiella sp.]}	{Q0TD44; TTDB_ECOL5 L(+)-tartrate dehydratase subunit beta OS=Escherichia coli O6:K15:H31 (strain 536 / UPEC) GN=ttdB PE=3 SV=1}	{kpn:KPN_03639; K03780 ttdB L(+)-tartrate dehydratase beta subunit 4.2.1.32 Metabolism; Carbohydrate metabolism; Glyoxylate and dicarboxylate metabolism [PATH:ko00630]}	{YP_002236359; COG1838 Tartrate dehydratase beta subunit/Fumarate hydratase class I, C-terminal domain C Energy production and conversion ;}	{GO:0016836; hydro-lyase activity; molecular_function}
K21_GM000471	{Chromosome:496265:496516:+}	{WP_004188412.1; MULTISPECIES: oxaloacetate decarboxylase subunit gamma [Enterobacterales]}	{A6T4H1; OADG_KLEP7 Probable oxaloacetate decarboxylase gamma chain OS=Klebsiella pneumoniae subsp. pneumoniae (strain ATCC 700721 / MGH 78578) GN=oadG PE=3 SV=1}	{kpe:KPK_0483; K01573 oadG oxaloacetate decarboxylase, gamma subunit 4.1.1.3 Metabolism; Carbohydrate metabolism; Pyruvate metabolism [PATH:ko00620]}	{YP_002236360; COG3630 Na+-transporting methylmalonyl-CoA/oxaloacetate decarboxylase, gamma subunit C Energy production and conversion ;}	{GO:0008948; oxaloacetate decarboxylase activity; molecular_function GO:0015081; sodium ion transmembrane transporter activity; molecular_function GO:0016020; membrane; cellular_component GO:0071436; sodium ion export; biological_process}
K21_GM000472	{Chromosome:496532:498301:+}	{WP_004188413.1; MULTISPECIES: oxaloacetate decarboxylase [Enterobacterales|Klebsiella oxytoca|Klebsiella pneumoniae]}	{P13187; DCOA_KLEPN Oxaloacetate decarboxylase alpha chain OS=Klebsiella pneumoniae GN=oadA PE=3 SV=2}	{kpn:KPN_03637; K01571 oadA oxaloacetate decarboxylase, alpha subunit 4.1.1.3 Metabolism; Carbohydrate metabolism; Pyruvate metabolism [PATH:ko00620]}	{YP_002236361; COG5016 Pyruvate/oxaloacetate carboxyltransferase C Energy production and conversion ;}	{GO:0009401; phosphoenolpyruvate-dependent sugar phosphotransferase system; biological_process GO:0003824; NA}
K21_GM000473	{Chromosome:498317:499618:+}	{WP_004188415.1; MULTISPECIES: oxaloacetate decarboxylase subunit beta [Enterobacterales|Klebsiella oxytoca|Klebsiella pneumoniae]}	{P13156; OADB_KLEPN Oxaloacetate decarboxylase beta chain OS=Klebsiella pneumoniae GN=oadB PE=1 SV=2}	{kpn:KPN_03636; }	{YP_002240510; COG1883 Na+-transporting methylmalonyl-CoA/oxaloacetate decarboxylase, beta subunit C Energy production and conversion ;}	{GO:0016829; lyase activity; molecular_function GO:0006814; sodium ion transport; biological_process}
K21_GM000474	{Chromosome:499744:500388:+}	{ABR79028.1; hypothetical protein [Klebsiella pneumoniae subsp. pneumoniae MGH 78578, KPN_03635]}	{NA}	{kpn:KPN_03635; }	{YP_002236363; COG1767 Triphosphoribosyl-dephospho-CoA synthetase H Coenzyme transport and metabolism ;}	{GO:0016310; phosphorylation; biological_process GO:0046917; triphosphoribosyl-dephospho-CoA synthase activity; molecular_function GO:0005524; ATP binding; molecular_function}
K21_GM000475	{Chromosome:500414:501436:-}	{WP_002918568.1; MULTISPECIES: outer membrane-stress sensor serine endopeptidase DegS [Enterobacterales|Klebsiella pneumoniae|Klebsiella quasipneumoniae|Klebsiella sp.]}	{P0AEE4; DEGS_ECO57 Serine endoprotease DegS OS=Escherichia coli O157:H7 GN=degS PE=3 SV=1}	{kpa:KPNJ1_00516; K04691 hhoB, degS serine protease DegS 3.4.21.- }	{YP_002236364; COG0265 Periplasmic serine protease, S1-C subfamily, contain C-terminal PDZ domain O Posttranslational modification, protein turnover, chaperones ;}	{GO:0008239; dipeptidyl-peptidase activity; molecular_function GO:0006508; proteolysis; biological_process GO:0004252; serine-type endopeptidase activity; molecular_function GO:0005515; protein binding; molecular_function GO:0070009; serine-type aminopeptidase activity; molecular_function}
K21_GM000476	{Chromosome:501560:502831:-}	{WP_064146132.1; serine endoprotease DegQ [Klebsiella pneumoniae]}	{P39099; DEGQ_ECOLI Periplasmic pH-dependent serine endoprotease DegQ OS=Escherichia coli (strain K12) GN=degQ PE=1 SV=1}	{kpb:FH42_14535; K04772 degQ, hhoA serine protease DegQ 3.4.21.- }	{YP_002236365; COG0265 Periplasmic serine protease, S1-C subfamily, contain C-terminal PDZ domain O Posttranslational modification, protein turnover, chaperones ;}	{GO:0004252; serine-type endopeptidase activity; molecular_function GO:0008239; dipeptidyl-peptidase activity; molecular_function GO:0006508; proteolysis; biological_process GO:0070009; serine-type aminopeptidase activity; molecular_function GO:0005515; protein binding; molecular_function}
K21_GM000477	{Chromosome:503101:503505:-}	{ABR79025.1; Putative cytochrome d ubiquinol oxidase subunit 3 [Klebsiella pneumoniae subsp. pneumoniae Kp13]}	{P0ADW5; YHCB_ECO57 Putative cytochrome d ubiquinol oxidase subunit 3 OS=Escherichia coli O157:H7 GN=yhcB PE=3 SV=2}	{kpa:KPNJ1_00518; K09908 K09908 uncharacterized protein -- }	{YP_002236366; COG3105 Uncharacterized membrane-anchored protein YhcB, DUF1043 family S Function unknown ;}	{GO:0042157; lipoprotein metabolic process; biological_process GO:0008289; lipid binding; molecular_function GO:0008855; exodeoxyribonuclease VII activity; molecular_function GO:0005576; NA GO:0006869; lipid transport; biological_process GO:0005102; receptor binding; molecular_function GO:0006810; transport; biological_process}
K21_GM000478	{Chromosome:503690:504817:+}	{ENY55691.1; ATPase, AFG1 family [Klebsiella pneumoniae IS33]}	{P64613; ZAPE_ECO57 Cell division protein ZapE OS=Escherichia coli O157:H7 GN=zapE PE=3 SV=1}	{kpa:KPNJ1_00519; K06916 zapE cell division protein ZapE -- }	{YP_002236367; COG1485 Predicted ATPase R General function prediction only ;}	{GO:0005524; ATP binding; molecular_function}
K21_GM000479	{Chromosome:505083:505511:+}	{BAH65405.1; 50S ribosomal subunit protein L13 [Klebsiella pneumoniae|Klebsiella quasipneumoniae|Klebsiella variicola]}	{B5XSS1; RL13_KLEP3 50S ribosomal protein L13 OS=Klebsiella pneumoniae (strain 342) GN=rplM PE=3 SV=1}	{kpa:KPNJ1_00520; K02871 RP-L13, MRPL13, rplM large subunit ribosomal protein L13 -- Genetic Information Processing; Translation; Ribosome [PATH:ko03010]}	{YP_002236368; COG0102 Ribosomal protein L13 J Translation, ribosomal structure and biogenesis ;}	{GO:0003735; structural constituent of ribosome; molecular_function GO:0005840; ribosome; cellular_component GO:0006412; translation; biological_process}
K21_GM000480	{Chromosome:505527:505919:+}	{CBA27306.1; 30S ribosomal protein S9 [Cronobacter turicensis z3032]}	{A8AQC0; RS9_CITK8 30S ribosomal protein S9 OS=Citrobacter koseri (strain ATCC BAA-895 / CDC 4225-83 / SGSC4696) GN=rpsI PE=3 SV=1}	{etw:ECSP_4199; K02996 RP-S9, MRPS9, rpsI small subunit ribosomal protein S9 -- Genetic Information Processing; Translation; Ribosome [PATH:ko03010]}	{YP_001456119; COG0103 Ribosomal protein S9 J Translation, ribosomal structure and biogenesis ;}	{GO:0006412; translation; biological_process GO:0003735; structural constituent of ribosome; molecular_function GO:0005840; ribosome; cellular_component}
K21_GM000481	{Chromosome:506231:506869:+}	{WP_002918467.1; glutathione S-transferase, N-terminal domain protein [Klebsiella pneumoniae]}	{P0ACA5; SSPA_ECO57 Stringent starvation protein A OS=Escherichia coli O157:H7 GN=sspA PE=3 SV=2}	{kpa:KPNJ1_00523; K03599 sspA, mglA stringent starvation protein A -- }	{YP_002236370; COG0625 Glutathione S-transferase O Posttranslational modification, protein turnover, chaperones ;}	{GO:0015035; protein disulfide oxidoreductase activity; molecular_function GO:0045454; cell redox homeostasis; biological_process GO:0005515; protein binding; molecular_function GO:0009055; NA}
K21_GM000482	{Chromosome:506873:507367:+}	{WP_004188423.1; ClpXP protease specificity-enhancing factor / Stringent starvation protein B [Klebsiella oxytoca|Klebsiella pneumoniae|Klebsiella sp.]}	{P0AFZ4; SSPB_ECO57 Stringent starvation protein B OS=Escherichia coli O157:H7 GN=sspB PE=3 SV=1}	{kpy:KPNIH31_23125; K03600 sspB stringent starvation protein B -- }	{YP_002236371; COG2969 Stringent starvation protein B R General function prediction only ;}	{NA}
K21_GM000483	{Chromosome:507492:508196:+}	{WP_004188425.1; Putative N-acetylmannosamine-6-phosphate 2-epimerase (ManNAc-6-P epimerase) [Klebsiella oxytoca|Klebsiella pneumoniae|Klebsiella sp.]}	{A6TEN5; NANE_KLEP7 Putative N-acetylmannosamine-6-phosphate 2-epimerase OS=Klebsiella pneumoniae subsp. pneumoniae (strain ATCC 700721 / MGH 78578) GN=nanE PE=3 SV=1}	{kpn:KPN_03626; K01788 nanE N-acylglucosamine-6-phosphate 2-epimerase 5.1.3.9 Metabolism; Carbohydrate metabolism; Amino sugar and nucleotide sugar metabolism [PATH:ko00520]}	{YP_002236372; COG3010 Putative N-acetylmannosamine-6-phosphate epimerase G Carbohydrate transport and metabolism ;}	{GO:0003824; NA GO:0047465; N-acylglucosamine-6-phosphate 2-epimerase activity; molecular_function GO:0006051; N-acetylmannosamine metabolic process; biological_process GO:0055114; oxidation-reduction process; biological_process}
K21_GM000484	{Chromosome:508251:509669:-}	{WP_002918461.1; glutamate synthase (NADPH) small chain glutamatesynthase, small subunit [Klebsiella pneumoniae|Klebsiella sp.]}	{P09832; GLTD_ECOLI Glutamate synthase [NADPH] small chain OS=Escherichia coli (strain K12) GN=gltD PE=1 SV=3}	{kpa:KPNJ1_00526; K00266 gltD glutamate synthase (NADPH/NADH) small chain 1.4.1.13 1.4.1.14 Metabolism; Energy metabolism; Nitrogen metabolism [PATH:ko00910] Metabolism; Amino acid metabolism; Alanine, aspartate and glutamate metabolism [PATH:ko00250]}	{YP_002236373; COG0493 NADPH-dependent glutamate synthase beta chain or related oxidoreductase ER Amino acid transport and metabolism ; General function prediction only ;}	{GO:0004499; flavin-containing monooxygenase activity; molecular_function GO:0043115; precorrin-2 dehydrogenase activity; molecular_function GO:0019354; siroheme biosynthetic process; biological_process GO:0006779; porphyrin biosynthetic process; biological_process GO:0055114; oxidation-reduction process; biological_process GO:0003857; 3-hydroxyacyl-CoA dehydrogenase activity; molecular_function …
K21_GM000485	{Chromosome:509679:514025:-}	{WP_064162750.1; glutamate synthase large subunit [Klebsiella pneumoniae]}	{P09831; GLTB_ECOLI Glutamate synthase [NADPH] large chain OS=Escherichia coli (strain K12) GN=gltB PE=1 SV=3}	{kpi:D364_18600; K00265 gltB glutamate synthase (NADPH/NADH) large chain 1.4.1.13 1.4.1.14 Metabolism; Energy metabolism; Nitrogen metabolism [PATH:ko00910] Metabolism; Amino acid metabolism; Alanine, aspartate and glutamate metabolism [PATH:ko00250]}	{YP_002236374; COG0070 Glutamate synthase domain 3 E Amino acid transport and metabolism ;}	{GO:0008152; NA GO:0006807; nitrogen compound metabolic process; biological_process GO:0015930; glutamate synthase activity; molecular_function GO:0006537; glutamate biosynthetic process; biological_process GO:0016491; oxidoreductase activity; molecular_function GO:0016638; oxidoreductase activity, acting on the CH-NH2 group of donors; molecular_function GO:0055114; oxidation-reduction process; b…
K21_GM000486	{Chromosome:514813:515745:+}	{BAH65398.1; putative Fe-S oxidoreductase [Klebsiella pneumoniae]}	{P0ADW7; YHCC_ECO57 Uncharacterized protein YhcC OS=Escherichia coli O157:H7 GN=yhcC PE=3 SV=1}	{kpa:KPNJ1_00528; K07139 K07139 uncharacterized protein -- }	{YP_002236375; COG1242 Radical SAM superfamily enzyme R General function prediction only ;}	{GO:0051536; iron-sulfur cluster binding; molecular_function GO:0003824; NA}
K21_GM000487	{Chromosome:515797:517080:-}	{WP_004188427.1; transporter, major facilitator family protein [Klebsiella pneumoniae|Klebsiella sp.]}	{O34456; EXUT_BACSU Hexuronate transporter OS=Bacillus subtilis (strain 168) GN=exuT PE=2 SV=1}	{kpi:D364_18590; }	{YP_002236376; COG2271 Sugar phosphate permease G Carbohydrate transport and metabolism ;}	{GO:0005215; NA GO:0055085; transmembrane transport; biological_process GO:0022857; transmembrane transporter activity; molecular_function GO:0016020; membrane; cellular_component GO:0006810; transport; biological_process GO:0016021; integral to membrane; cellular_component}
K21_GM000488	{Chromosome:517166:517816:-}	{WP_002918451.1; putative dehydrogenase%2C NAD(P)-binding%2C starvation-sensing protein [Escherichia coli|Klebsiella oxytoca|Klebsiella pneumoniae]}	{P38105; RSPB_ECOLI Starvation-sensing protein RspB OS=Escherichia coli (strain K12) GN=rspB PE=2 SV=1}	{kpa:KPNJ1_00530; K08322 rspB L-gulonate 5-dehydrogenase 1.1.1.380 Metabolism; Carbohydrate metabolism; Pentose and glucuronate interconversions [PATH:ko00040]}	{YP_002236377; COG1063 Threonine dehydrogenase or related Zn-dependent dehydrogenase ER Amino acid transport and metabolism ; General function prediction only ;}	{GO:0009089; lysine biosynthetic process via diaminopimelate; biological_process GO:0055114; oxidation-reduction process; biological_process GO:0006813; potassium ion transport; biological_process GO:0008839; dihydrodipicolinate reductase activity; molecular_function}
K21_GM000489	{Chromosome:517910:518137:+}	{EGF65025.1; hypothetical protein [Klebsiella pneumoniae|Klebsiella sp.]}	{NA}	{NA}	{NA}	{NA}
K21_GM000490	{Chromosome:518479:519543:+}	{WP_004188429.1; Mannonate dehydratase 1 (D-mannonate hydrolase 1) [Klebsiella oxytoca|Klebsiella pneumoniae]}	{A2RJK2; UXUA_LACLM Mannonate dehydratase OS=Lactococcus lactis subsp. cremoris (strain MG1363) GN=uxuA PE=3 SV=1}	{kpb:FH42_14470; K01686 uxuA mannonate dehydratase 4.2.1.8 Metabolism; Carbohydrate metabolism; Pentose and glucuronate interconversions [PATH:ko00040]}	{YP_002236378; COG1312 D-mannonate dehydratase G Carbohydrate transport and metabolism ;}	{GO:0006064; glucuronate catabolic process; biological_process GO:0008927; mannonate dehydratase activity; molecular_function}
K21_GM000491	{Chromosome:519690:522029:+}	{WP_002918444.1; aerobic respiration sensor-response protein; histidine protein kinase/phosphatase, sensor for arcA [Klebsiella pneumoniae]}	{P0AEC3; ARCB_ECOLI Aerobic respiration control sensor protein ArcB OS=Escherichia coli (strain K12) GN=arcB PE=1 SV=1}	{kpa:KPNJ1_00532; K07648 arcB two-component system, OmpR family, aerobic respiration control sensor histidine kinase ArcB 2.7.13.3 Environmental Information Processing; Signal transduction; Two-component system [PATH:ko02020] Cellular Processes; Cellular community - prokaryotes; Biofilm formation - Escherichia coli [PATH:ko02026]}	{YP_002236379; COG2205 K+-sensing histidine kinase KdpD T Signal transduction mechanisms ;}	{GO:0000160; two-component signal transduction system (phosphorelay); biological_process GO:0004871; signal transducer activity; molecular_function GO:0006355; regulation of transcription, DNA-dependent; biological_process GO:0000155; two-component sensor activity; molecular_function GO:0006914; autophagy; biological_process GO:0007165; signal transduction; biological_process}
K21_GM000492	{Chromosome:522263:522916:+}	{WP_004185856.1; Sigma cross-reacting protein 27A (SCRP-27A) [Klebsiella oxytoca|Klebsiella pneumoniae]}	{P0ABU5; ELBB_ECOLI Glyoxalase ElbB OS=Escherichia coli (strain K12) GN=elbB PE=1 SV=1}	{kpn:KPN_03618; }	{YP_002236380; COG3155 Enhancing lycopene biosynthesis protein 2 Q Secondary metabolites biosynthesis, transport and catabolism ;}	{NA}
K21_GM000493	{Chromosome:522913:523638:+}	{WP_004188433.1; Monofunctional biosynthetic peptidoglycan transglycosylase (Monofunctional TGase) [Klebsiella oxytoca|Klebsiella pneumoniae]}	{Q48465; MTGA_KLEOX Biosynthetic peptidoglycan transglycosylase OS=Klebsiella oxytoca GN=mtgA PE=3 SV=1}	{kpv:KPNIH29_23630; K03814 mtgA monofunctional glycosyltransferase 2.4.1.129 Metabolism; Glycan biosynthesis and metabolism; Peptidoglycan biosynthesis [PATH:ko00550]}	{YP_002236381; COG0744 Membrane carboxypeptidase (penicillin-binding protein) M Cell wall/membrane/envelope biogenesis ;}	{NA}
K21_GM000494	{Chromosome:523702:523974:-}	{WP_002918431.1; phosphohistidinoprotein-hexose phosphotransferase component of N-regulated PTS system (Npr) [Enterobacter aerogenes|Enterobacter cloacae|Klebsiella pneumoniae|Klebsiella quasipneumoniae|Klebsiella sp.|Klebsiella variicola|[Enterobacter] aerogenes]}	{P0A9N2; PTSO_ECO57 Phosphocarrier protein NPr OS=Escherichia coli O157:H7 GN=ptsO PE=3 SV=1}	{kpa:KPNJ1_00535; K08485 PTS-HPR.PTSO, ptsO, npr phosphocarrier protein NPr -- Environmental Information Processing; Membrane transport; Phosphotransferase system (PTS) [PATH:ko02060]}	{YP_002236382; COG1925 Phosphotransferase system, HPr and related phosphotransfer proteins TG Signal transduction mechanisms ; Carbohydrate transport and metabolism ;}	{NA}
K21_GM000495	{Chromosome:523971:524825:-}	{WP_002918428.1; hypothetical protein; putative nucleoside triphosphate hydrolase domain [Klebsiella pneumoniae|Klebsiella pneumoniae,|Klebsiella sp.|Klebsiella variicola]}	{B5XST6; RAPZ_KLEP3 RNase adapter protein RapZ OS=Klebsiella pneumoniae (strain 342) GN=rapZ PE=3 SV=1}	{kpa:KPNJ1_00536; K06958 rapZ RNase adapter protein RapZ -- }	{YP_002236383; COG1660 RNase adaptor protein for sRNA GlmZ degradation, contains a P-loop ATPase domain T Signal transduction mechanisms ;}	{GO:0000166; nucleotide binding; molecular_function GO:0003677; DNA binding; molecular_function GO:0005524; ATP binding; molecular_function GO:0016740; transferase activity; molecular_function}
K21_GM000496	{Chromosome:524871:525359:-}	{WP_004144926.1; Nitrogen regulatory protein (Includes: Phosphotransferase enzyme IIA component) [Klebsiella pneumoniae|Klebsiella sp.]}	{P17162; PTSN_KLEOX Nitrogen regulatory protein OS=Klebsiella oxytoca GN=ptsN PE=3 SV=1}	{kpb:FH42_14440; K02806 PTS-Ntr-EIIA, ptsN PTS system, nitrogen regulatory IIA component 2.7.1.- Environmental Information Processing; Membrane transport; Phosphotransferase system (PTS) [PATH:ko02060]}	{YP_002236384; COG1762 Phosphotransferase system mannitol/fructose-specific IIA domain (Ntr-type) GT Carbohydrate transport and metabolism ; Signal transduction mechanisms ;}	{NA}
K21_GM000497	{Chromosome:525430:525717:-}	{WP_002918423.1; putative ribosome-associated, sigma 54 modulation protein [Klebsiella pneumoniae]}	{P17161; HPF_KLEOX Ribosome hibernation promoting factor OS=Klebsiella oxytoca GN=hpf PE=3 SV=1}	{kpa:KPNJ1_00538; K05808 yhbH putative sigma-54 modulation protein -- }	{YP_002236385; COG1544 Ribosome-associated translation inhibitor RaiA J Translation, ribosomal structure and biogenesis ;}	{GO:0044238; primary metabolic process; biological_process}
K21_GM000498	{Chromosome:525740:527131:-}	{ABR79005.1; DNA-directed RNA polymerase subunit N [Klebsiella pneumoniae subsp. pneumoniae MGH 78578]}	{P06223; RP54_KLEOX RNA polymerase sigma-54 factor OS=Klebsiella oxytoca GN=rpoN PE=3 SV=1}	{kpa:KPNJ1_00539; K03092 rpoN RNA polymerase sigma-54 factor -- Environmental Information Processing; Signal transduction; Two-component system [PATH:ko02020] Cellular Processes; Cellular community - prokaryotes; Biofilm formation - Vibrio cholerae [PATH:ko05111]}	{YP_002236386; COG1508 DNA-directed RNA polymerase specialized sigma subunit, sigma54 homolog K Transcription ;}	{GO:0006355; regulation of transcription, DNA-dependent; biological_process GO:0016987; sigma factor activity; molecular_function GO:0006352; transcription initiation, DNA-dependent; biological_process GO:0003677; DNA binding; molecular_function GO:0003899; DNA-directed RNA polymerase activity; molecular_function GO:0003700; sequence-specific DNA binding transcription factor activity; molecular_f…
K21_GM000499	{Chromosome:527221:527946:-}	{WP_002918417.1; putative lipopolysaccharide transport protein B: ATP-binding component of ABC superfamily [Klebsiella pneumoniae|Klebsiella variicola]}	{P0A9V3; LPTB_ECO57 Lipopolysaccharide export system ATP-binding protein LptB OS=Escherichia coli O157:H7 GN=lptB PE=3 SV=2}	{kpa:KPNJ1_00540; K06861 lptB lipopolysaccharide export system ATP-binding protein 3.6.3.- Environmental Information Processing; Membrane transport; ABC transporters [PATH:ko02010]}	{YP_002236387; COG1137 ABC-type lipopolysaccharide export system, ATPase component M Cell wall/membrane/envelope biogenesis ;}	{GO:0005524; ATP binding; molecular_function GO:0016887; ATPase activity; molecular_function GO:0006810; transport; biological_process}
K21_GM000500	{Chromosome:527953:528498:-}	{WP_002918415.1; putative lipopolysaccharide transport protein A: periplasmic-binding component of ABC superfamily [Klebsiella pneumoniae|Klebsiella quasipneumoniae|Klebsiella variicola]}	{P0ADV3; LPTA_ECO57 Lipopolysaccharide export system protein LptA OS=Escherichia coli O157:H7 GN=lptA PE=3 SV=1}	{kpa:KPNJ1_00541; K09774 lptA lipopolysaccharide export system protein LptA -- }	{YP_002236388; COG1934 Lipopolysaccharide export system protein LptA M Cell wall/membrane/envelope biogenesis ;}	{NA}
K21_GM000501	{Chromosome:528467:529042:-}	{WP_002918413.1; Uncharacterized protein YrbK clustered with lipopolysaccharide transporters [Escherichia coli|Klebsiella pneumoniae|Klebsiella quasipneumoniae|Klebsiella sp.]}	{P0ADW1; LPTC_ECO57 Lipopolysaccharide export system protein LptC OS=Escherichia coli O157:H7 GN=lptC PE=3 SV=1}	{kpa:KPNJ1_00542; K11719 lptC lipopolysaccharide export system protein LptC -- }	{YP_002236389; COG3117 Lipopolysaccharide export system protein LptC M Cell wall/membrane/envelope biogenesis ;}	{NA}
K21_GM000502	{Chromosome:529039:529605:-}	{WP_002918405.1; MULTISPECIES: 3-deoxy-D-manno-octulosonate 8-phosphate phosphatase [Enterobacterales|Escherichia coli|Klebsiella oxytoca|Klebsiella pneumoniae|Klebsiella sp.]}	{P0ABZ5; KDSC_ECO57 3-deoxy-D-manno-octulosonate 8-phosphate phosphatase KdsC OS=Escherichia coli O157:H7 GN=kdsC PE=3 SV=1}	{kpa:KPNJ1_00543; K03270 kdsC 3-deoxy-D-manno-octulosonate 8-phosphate phosphatase (KDO 8-P phosphatase) 3.1.3.45 Metabolism; Glycan biosynthesis and metabolism; Lipopolysaccharide biosynthesis [PATH:ko00540]}	{YP_002236390; COG1778 3-deoxy-D-manno-octulosonate 8-phosphate phosphatase KdsC and related HAD superfamily phosphatases MR Cell wall/membrane/envelope biogenesis ; General function prediction only ;}	{NA}
K21_GM000503	{Chromosome:529620:530624:-}	{WP_004144922.1; arabinose 5-phosphate isomerase KdsD [Klebsiella pneumoniae|Klebsiella sp.]}	{Q8ZLS1; KDSD_SALTY Arabinose 5-phosphate isomerase KdsD OS=Salmonella typhimurium (strain LT2 / SGSC1412 / ATCC 700720) GN=kdsD PE=3 SV=1}	{kpa:KPNJ1_00544; K06041 kdsD, kpsF arabinose-5-phosphate isomerase 5.3.1.13 Metabolism; Glycan biosynthesis and metabolism; Lipopolysaccharide biosynthesis [PATH:ko00540]}	{YP_002236391; COG0794 D-arabinose 5-phosphate isomerase GutQ GM Carbohydrate transport and metabolism ; Cell wall/membrane/envelope biogenesis ;}	{GO:0097367; NA GO:1901135; NA}
K21_GM000504	{Chromosome:530621:531598:-}	{WP_002918397.1; Inner membrane protein YrbG, predicted calcium/sodium: proton antiporter [Escherichia coli|Klebsiella oxytoca|Klebsiella pneumoniae]}	{P45394; YRBG_ECOLI Inner membrane protein YrbG OS=Escherichia coli (strain K12) GN=yrbG PE=1 SV=1}	{kpa:KPNJ1_00545; K07301 yrbG cation:H+ antiporter -- }	{YP_002236392; COG0530 Ca2+/Na+ antiporter P Inorganic ion transport and metabolism ;}	{GO:0016758; transferase activity, transferring hexosyl groups; molecular_function GO:0055085; transmembrane transport; biological_process GO:0005975; carbohydrate metabolic process; biological_process GO:0016021; integral to membrane; cellular_component GO:0016020; membrane; cellular_component}
K21_GM000505	{Chromosome:531772:532620:+}	{WP_004218239.1; toluene tolerance efflux transporter (ABC superfamily, atp_bind) [Klebsiella pneumoniae]}	{P63388; MLAF_ECO57 Probable phospholipid import ATP-binding protein MlaF OS=Escherichia coli O157:H7 GN=mlaF PE=3 SV=1}	{kpa:KPNJ1_00546; K02065 mlaF, linL, mkl phospholipid/cholesterol/gamma-HCH transport system ATP-binding protein -- Environmental Information Processing; Membrane transport; ABC transporters [PATH:ko02010]}	{YP_002236393; COG1127 ABC-type transporter Mla maintaining outer membrane lipid asymmetry, ATPase component MlaF M Cell wall/membrane/envelope biogenesis ;}	{GO:0005524; ATP binding; molecular_function GO:0016887; ATPase activity; molecular_function GO:0003924; GTPase activity; molecular_function GO:0005525; GTP binding; molecular_function}
K21_GM000506	{Chromosome:532628:533410:+}	{WP_004150949.1; toluene transporter subunit: membrane component of ABC superfamily protein [Klebsiella pneumoniae|Klebsiella quasipneumoniae|Klebsiella variicola]}	{P64608; MLAE_ECO57 Probable phospholipid ABC transporter permease protein MlaE OS=Escherichia coli O157:H7 GN=mlaE PE=3 SV=1}	{kpa:KPNJ1_00547; K02066 mlaE, linK phospholipid/cholesterol/gamma-HCH transport system permease protein -- Environmental Information Processing; Membrane transport; ABC transporters [PATH:ko02010]}	{YP_002236394; COG0767 ABC-type transporter Mla maintaining outer membrane lipid asymmetry, permease component MlaE M Cell wall/membrane/envelope biogenesis ;}	{GO:0043190; ATP-binding cassette (ABC) transporter complex; cellular_component GO:0006810; transport; biological_process}
K21_GM000507	{Chromosome:533415:533966:+}	{WP_002918387.1; MULTISPECIES: outer membrane lipid asymmetry maintenance protein MlaD [Enterobacterales|Klebsiella pneumoniae|Klebsiella sp.]}	{P64605; MLAD_ECO57 Probable phospholipid ABC transporter-binding protein MlaD OS=Escherichia coli O157:H7 GN=mlaD PE=3 SV=1}	{kpa:KPNJ1_00548; K02067 mlaD, linM phospholipid/cholesterol/gamma-HCH transport system substrate-binding protein -- Environmental Information Processing; Membrane transport; ABC transporters [PATH:ko02010]}	{YP_002236395; COG1463 ABC-type transporter Mla maintaining outer membrane lipid asymmetry, periplasmic component MlaD M Cell wall/membrane/envelope biogenesis ;}	{NA}
K21_GM000508	{Chromosome:533985:534620:+}	{WP_002918386.1; toluene transporter subunit: membrane component of ABC superfamily [Klebsiella pneumoniae|Klebsiella variicola]}	{P0ADV7; MLAC_ECOLI Probable phospholipid-binding protein MlaC OS=Escherichia coli (strain K12) GN=mlaC PE=1 SV=1}	{kpa:KPNJ1_00549; K07323 mlaC phospholipid transport system substrate-binding protein -- Environmental Information Processing; Membrane transport; ABC transporters [PATH:ko02010]}	{YP_002236396; COG2854 ABC-type transporter Mla maintaining outer membrane lipid asymmetry, periplasmic MlaC component I Lipid transport and metabolism ;}	{NA}
K21_GM000509	{Chromosome:534620:534910:+}	{WP_004144912.1; putative phospholipid ABC transporter-binding protein mlaB [Klebsiella pneumoniae]}	{P64602; MLAB_ECOLI Probable phospholipid ABC transporter-binding protein MlaB OS=Escherichia coli (strain K12) GN=mlaB PE=1 SV=1}	{kpn:KPN_03601; K07122 mlaB phospholipid transport system transporter-binding protein -- Environmental Information Processing; Membrane transport; ABC transporters [PATH:ko02010]}	{YP_002236397; COG3113 ABC-type transporter Mla maintaining outer membrane lipid asymmetry, MlaB component, contains STAS domain M Cell wall/membrane/envelope biogenesis ;}	{NA}
K21_GM000510	{Chromosome:535047:535301:+}	{WP_004144910.1; Acid stress-induced BolA-like protein IbaG/YrbA, predicted regulator of iron metabolism [Klebsiella pneumoniae|Klebsiella sp.]}	{P0A9W7; IBAG_ECOL6 Acid stress protein IbaG OS=Escherichia coli O6:H1 (strain CFT073 / ATCC 700928 / UPEC) GN=ibaG PE=3 SV=1}	{kpb:FH42_14370; }	{YP_002236398; COG5007 Acid stress-induced BolA-like protein IbaG/YrbA, predicted regulator of iron metabolism T Signal transduction mechanisms ;}	{NA}
K21_GM000511	{Chromosome:535355:536614:+}	{WP_002918382.1; UDP-N-acetylglucosamine 1-carboxyvinyltransferase (Enoylpyruvate transferase) (UDP-N-acetylglucosamine enolpyruvyl transferase) (EPT) [Escherichia coli|Klebsiella oxytoca|Klebsiella pneumoniae|Klebsiella sp.]}	{A6TEK8; MURA_KLEP7 UDP-N-acetylglucosamine 1-carboxyvinyltransferase OS=Klebsiella pneumoniae subsp. pneumoniae (strain ATCC 700721 / MGH 78578) GN=murA PE=3 SV=1}	{kpa:KPNJ1_00552; K00790 murA UDP-N-acetylglucosamine 1-carboxyvinyltransferase 2.5.1.7 Metabolism; Carbohydrate metabolism; Amino sugar and nucleotide sugar metabolism [PATH:ko00520] Metabolism; Glycan biosynthesis and metabolism; Peptidoglycan biosynthesis [PATH:ko00550]}	{YP_002236399; COG0766 UDP-N-acetylglucosamine enolpyruvyl transferase M Cell wall/membrane/envelope biogenesis ;}	{GO:0016765; transferase activity, transferring alkyl or aryl (other than methyl) groups; molecular_function}
K21_GM000512	{Chromosome:536670:536942:-}	{WP_002918381.1; DNA-binding transcriptional activator of maltose metabolism [Klebsiella pneumoniae]}	{P0ACH3; SFSB_ECO57 Sugar fermentation stimulation protein B OS=Escherichia coli O157:H7 GN=sfsB PE=3 SV=1}	{kpa:KPNJ1_00553; K07724 ner, nlp, sfsB Ner family transcriptional regulator -- }	{YP_002236400; COG3423 Predicted transcriptional regulator, lambda repressor-like DNA-binding domain K Transcription ;}	{NA}
K21_GM000513	{Chromosome:537139:538110:-}	{WP_004144907.1; Octaprenyl diphosphate synthase / Dimethylallyltransferase / Geranyltranstransferase / Geranylgeranyl diphosphate synthase [Klebsiella pneumoniae|Klebsiella sp.]}	{P0AD57; ISPB_ECOLI Octaprenyl diphosphate synthase OS=Escherichia coli (strain K12) GN=ispB PE=1 SV=1}	{kpb:FH42_14355; K02523 ispB octaprenyl-diphosphate synthase 2.5.1.90 Metabolism; Metabolism of terpenoids and polyketides; Terpenoid backbone biosynthesis [PATH:ko00900]}	{YP_002236401; COG0142 Geranylgeranyl pyrophosphate synthase H Coenzyme transport and metabolism ;}	{GO:0008299; isoprenoid biosynthetic process; biological_process GO:0016021; integral to membrane; cellular_component GO:0009234; menaquinone biosynthetic process; biological_process GO:0016765; transferase activity, transferring alkyl or aryl (other than methyl) groups; molecular_function}
K21_GM000514	{Chromosome:538371:538682:+}	{WP_002918379.1; MULTISPECIES: 50S ribosomal protein L21 [Enterobacterales|Escherichia coli|Klebsiella oxytoca|Klebsiella pneumoniae|Klebsiella quasipneumoniae|Klebsiella sp.|Klebsiella variicola]}	{B5XSV5; RL21_KLEP3 50S ribosomal protein L21 OS=Klebsiella pneumoniae (strain 342) GN=rplU PE=3 SV=1}	{kpa:KPNJ1_00555; K02888 RP-L21, MRPL21, rplU large subunit ribosomal protein L21 -- Genetic Information Processing; Translation; Ribosome [PATH:ko03010]}	{YP_002236402; COG0261 Ribosomal protein L21 J Translation, ribosomal structure and biogenesis ;}	{GO:0005840; ribosome; cellular_component}
K21_GM000515	{Chromosome:538703:538960:+}	{WP_002434222.1; MULTISPECIES: 50S ribosomal protein L27 [Atlantibacter hermannii|Enterobacter aerogenes|Enterobacter cloacae|Enterobacter sp.|Enterobacterales|Escherichia coli|Klebsiella oxytoca|Klebsiella pneumoniae|Klebsiella quasipneumoniae|Klebsiella sp.|Klebsiella variicola|[Enterobacter] aerogenes]}	{B5XSV6; RL27_KLEP3 50S ribosomal protein L27 OS=Klebsiella pneumoniae (strain 342) GN=rpmA PE=3 SV=1}	{kpa:KPNJ1_00556; K02899 RP-L27, MRPL27, rpmA large subunit ribosomal protein L27 -- Genetic Information Processing; Translation; Ribosome [PATH:ko03010]}	{YP_002236403; COG0211 Ribosomal protein L27 J Translation, ribosomal structure and biogenesis ;}	{GO:0003735; structural constituent of ribosome; molecular_function GO:0005840; ribosome; cellular_component GO:0005622; intracellular; cellular_component GO:0006412; translation; biological_process}
K21_GM000516	{Chromosome:539054:540019:+}	{CDL43866.1; Permease of the drug/metabolite transporter (DMT) superfamily [Klebsiella pneumoniae ISC21]}	{P0AA74; YHBE_ECO57 Uncharacterized inner membrane transporter YhbE OS=Escherichia coli O157:H7 GN=yhbE PE=3 SV=1}	{kpb:FH42_14340; }	{YP_002236404; COG0697 Permease of the drug/metabolite transporter (DMT) superfamily GER Carbohydrate transport and metabolism ; Amino acid transport and metabolism ; General function prediction only ;}	{GO:0006614; SRP-dependent cotranslational protein targeting to membrane; biological_process GO:0016020; membrane; cellular_component GO:0016021; integral to membrane; cellular_component}
K21_GM000517	{Chromosome:540035:541213:+}	{WP_002918377.1; GTP-binding protein CgtA (probably involved in DNA repair) [Klebsiella pneumoniae]}	{A6TEK2; OBG_KLEP7 GTPase Obg OS=Klebsiella pneumoniae subsp. pneumoniae (strain ATCC 700721 / MGH 78578) GN=obg PE=3 SV=1}	{kpa:KPNJ1_00558; K03979 obgE, cgtA GTPase 3.6.5.- }	{YP_002236405; COG0536 GTPase involved in cell partioning and DNA repair DL Cell cycle control, cell division, chromosome partitioning ; Replication, recombination and repair ;}	{GO:0003924; GTPase activity; molecular_function GO:0005525; GTP binding; molecular_function}
K21_GM000518	{Chromosome:541265:542671:-}	{WP_004149937.1; penicillin-binding protein 4 [includes: D-alanyl-D-alanine carboxypeptidase; D-alanyl-D-alanine-endopeptidase] [Escherichia coli|Klebsiella oxytoca|Klebsiella pneumoniae|Klebsiella sp.]}	{P24228; DACB_ECOLI D-alanyl-D-alanine carboxypeptidase DacB OS=Escherichia coli (strain K12) GN=dacB PE=1 SV=2}	{kpi:D364_18440; K07259 dacB serine-type D-Ala-D-Ala carboxypeptidase/endopeptidase (penicillin-binding protein 4) 3.4.16.4 3.4.21.- Metabolism; Glycan biosynthesis and metabolism; Peptidoglycan biosynthesis [PATH:ko00550]}	{YP_002236406; COG2027 D-alanyl-D-alanine carboxypeptidase M Cell wall/membrane/envelope biogenesis ;}	{GO:0008658; penicillin binding; molecular_function GO:0004185; serine-type carboxypeptidase activity; molecular_function GO:0030255; protein secretion by the type IV secretion system; biological_process GO:0006508; proteolysis; biological_process}
K21_GM000519	{Chromosome:542934:543410:+}	{WP_002918375.1; Transcription elongation factor greA 1 (Transcript cleavage factor greA 1) [Escherichia coli|Klebsiella oxytoca|Klebsiella pneumoniae|Klebsiella quasipneumoniae|Klebsiella sp.|Klebsiella variicola]}	{P64282; GREA_SALTI Transcription elongation factor GreA OS=Salmonella typhi GN=greA PE=3 SV=1}	{kpa:KPNJ1_00561; K03624 greA transcription elongation factor GreA -- }	{YP_002236407; COG0782 Transcription elongation factor, GreA/GreB family K Transcription ;}	{GO:0003677; DNA binding; molecular_function GO:0032784; regulation of transcription elongation, DNA-dependent; biological_process}
K21_GM000520	{Chromosome:543563:543856:-}	{ESM28737.1; RNA-binding protein YhbY [Klebsiella oxytoca|Klebsiella pneumoniae]}	{P0AGK6; YHBY_ECO57 RNA-binding protein YhbY OS=Escherichia coli O157:H7 GN=yhbY PE=4 SV=1}	{kpa:KPNJ1_00562; K07574 yhbY RNA-binding protein -- }	{YP_002236408; COG1534 RNA-binding protein YhbY J Translation, ribosomal structure and biogenesis ;}	{GO:0003723; RNA binding; molecular_function}
K21_GM000521	{Chromosome:543980:544609:+}	{WP_002918373.1; cell division protein (filamentous temperature sensitivity, 23S rRNA U2552 ribose 2'-O-methyltransferase, SAM-dependent) [Escherichia coli|Klebsiella pneumoniae]}	{A6TEJ8; RLME_KLEP7 Ribosomal RNA large subunit methyltransferase E OS=Klebsiella pneumoniae subsp. pneumoniae (strain ATCC 700721 / MGH 78578) GN=rlmE PE=3 SV=1}	{kpa:KPNJ1_00563; K02427 rlmE, rrmJ, ftsJ 23S rRNA (uridine2552-2'-O)-methyltransferase 2.1.1.166 }	{YP_002236409; COG0293 23S rRNA U2552 (ribose-2'-O)-methylase RlmE/FtsJ J Translation, ribosomal structure and biogenesis ;}	{GO:0032259; methylation; biological_process GO:0008168; methyltransferase activity; molecular_function}
K21_GM000522	{Chromosome:544709:546643:+}	{WP_002918372.1; MULTISPECIES: ATP-dependent metalloprotease [Enterobacterales|Klebsiella pneumoniae|Klebsiella sp.]}	{P0AAI3; FTSH_ECOLI ATP-dependent zinc metalloprotease FtsH OS=Escherichia coli (strain K12) GN=ftsH PE=1 SV=1}	{kpa:KPNJ1_00564; K03798 ftsH, hflB cell division protease FtsH 3.4.24.- }	{YP_002236410; COG0465 ATP-dependent Zn proteases O Posttranslational modification, protein turnover, chaperones ;}	{GO:0006508; proteolysis; biological_process GO:0016021; integral to membrane; cellular_component GO:0008134; transcription factor binding; molecular_function GO:0016887; ATPase activity; molecular_function GO:0006355; regulation of transcription, DNA-dependent; biological_process GO:0006281; DNA repair; biological_process GO:0008270; zinc ion binding; molecular_function GO:0005524; ATP binding; …
K21_GM000523	{Chromosome:546788:547585:+}	{AGT22378.1; Dihydropteroate synthase [Klebsiella pneumoniae]}	{P0AC14; DHPS_ECOL6 Dihydropteroate synthase OS=Escherichia coli O6:H1 (strain CFT073 / ATCC 700928 / UPEC) GN=folP PE=3 SV=1}	{kpa:KPNJ1_00565; K00796 folP dihydropteroate synthase 2.5.1.15 Metabolism; Metabolism of cofactors and vitamins; Folate biosynthesis [PATH:ko00790]}	{YP_002236411; COG0294 Dihydropteroate synthase H Coenzyme transport and metabolism ;}	{GO:0042558; pteridine-containing compound metabolic process; biological_process}
K21_GM000524	{Chromosome:547578:548915:+}	{WP_049138875.1; phosphoglucosamine mutase [Klebsiella variicola]}	{B5XSW5; GLMM_KLEP3 Phosphoglucosamine mutase OS=Klebsiella pneumoniae (strain 342) GN=glmM PE=3 SV=1}	{kpa:KPNJ1_00566; K03431 glmM phosphoglucosamine mutase 5.4.2.10 Metabolism; Carbohydrate metabolism; Amino sugar and nucleotide sugar metabolism [PATH:ko00520]}	{YP_002236412; COG1109 Phosphomannomutase G Carbohydrate transport and metabolism ;}	{GO:0071704; organic substance metabolic process; biological_process GO:0016868; intramolecular transferase activity, phosphotransferases; molecular_function GO:0005975; carbohydrate metabolic process; biological_process}
K21_GM000525	{Chromosome:549205:549474:+}	{WP_040188877.1; preprotein translocase subunit SecG [Klebsiella pneumoniae]}	{P0AGA1; SECG_ECO57 Protein-export membrane protein SecG OS=Escherichia coli O157:H7 GN=secG PE=3 SV=1}	{kpa:KPNJ1_00567; K03075 secG preprotein translocase subunit SecG -- Genetic Information Processing; Folding, sorting and degradation; Protein export [PATH:ko03060] Environmental Information Processing; Membrane transport; Bacterial secretion system [PATH:ko03070] Cellular Processes; Cellular community - prokaryotes; Quorum sensing [PATH:ko02024]}	{YP_002236413; COG1314 Preprotein translocase subunit SecG U Intracellular trafficking, secretion, and vesicular transport ;}	{GO:0016021; integral to membrane; cellular_component GO:0009306; protein secretion; biological_process GO:0015450; P-P-bond-hydrolysis-driven protein transmembrane transporter activity; molecular_function}
K21_GM000526	{Chromosome:549922:550116:+}	{WP_048990948.1; hypothetical protein [Klebsiella pneumoniae]}	{NA}	{kpn:KPN_03583; }	{NA}	{NA}
K21_GM000527	{Chromosome:550158:550688:-}	{WP_040164794.1; outer membrane protein [Klebsiella pneumoniae]}	{P76471; YFAZ_ECOLI Uncharacterized protein YfaZ OS=Escherichia coli (strain K12) GN=yfaZ PE=3 SV=2}	{kpa:KPNJ1_00569; }	{NA}	{NA}
K21_GM000528	{Chromosome:551051:551680:-}	{WP_004174150.1; MULTISPECIES: Crp/Fnr family transcriptional regulator [Enterobacterales|Klebsiella oxytoca|Klebsiella pneumoniae|Klebsiella sp.]}	{NA}	{kpp:A79E_0530; }	{NA}	{GO:0005515; protein binding; molecular_function}
K21_GM000529	{Chromosome:551850:553193:-}	{WP_004144895.1; Argininosuccinate synthase (Citrulline--aspartate ligase) [Escherichia coli|Klebsiella oxytoca|Klebsiella pneumoniae|Klebsiella quasipneumoniae|Klebsiella sp.|Klebsiella variicola]}	{A6TEJ0; ASSY_KLEP7 Argininosuccinate synthase OS=Klebsiella pneumoniae subsp. pneumoniae (strain ATCC 700721 / MGH 78578) GN=argG PE=3 SV=1}	{kpa:KPNJ1_00571; K01940 argG, ASS1 argininosuccinate synthase 6.3.4.5 Metabolism; Amino acid metabolism; Alanine, aspartate and glutamate metabolism [PATH:ko00250] Metabolism; Amino acid metabolism; Arginine biosynthesis [PATH:ko00220] Human Diseases; Cardiovascular diseases; Fluid shear stress and atherosclerosis [PATH:ko05418]}	{YP_002236418; COG0137 Argininosuccinate synthase E Amino acid transport and metabolism ;}	{GO:0005524; ATP binding; molecular_function GO:0006526; arginine biosynthetic process; biological_process GO:0004055; argininosuccinate synthase activity; molecular_function}
K21_GM000530	{Chromosome:553816:554238:+}	{ABR78973.1; FIG000325: clustered with transcription termination protein NusA [Escherichia coli|Klebsiella pneumoniae]}	{B5XSX2; RIMP_KLEP3 Ribosome maturation factor RimP OS=Klebsiella pneumoniae (strain 342) GN=rimP PE=3 SV=1}	{kpa:KPNJ1_00573; K09748 rimP ribosome maturation factor RimP -- }	{YP_002236419; COG0779 Ribosome maturation factor RimP J Translation, ribosomal structure and biogenesis ;}	{NA}
K21_GM000531	{Chromosome:554266:555753:+}	{WP_002918252.1; transcription termination/antitermination, L factor (N utilization substance protein A) [Klebsiella pneumoniae]}	{P0AFF8; NUSA_ECO57 Transcription termination/antitermination protein NusA OS=Escherichia coli O157:H7 GN=nusA PE=3 SV=1}	{kpa:KPNJ1_00574; K02600 nusA N utilization substance protein A -- }	{YP_002236420; COG0195 Transcription antitermination factor NusA, contains S1 and KH domains K Transcription ;}	{GO:0003700; sequence-specific DNA binding transcription factor activity; molecular_function GO:0003677; DNA binding; molecular_function GO:0003723; RNA binding; molecular_function GO:0031554; regulation of transcription termination, DNA-dependent; biological_process GO:0003676; nucleic acid binding; molecular_function GO:0034061; DNA polymerase activity; molecular_function GO:0005634; nucleus; c…
K21_GM000532	{Chromosome:555778:558468:+}	{WP_002918250.1; Bacterial Protein Translation Initiation Factor 2 (IF-2) [Klebsiella oxytoca|Klebsiella pneumoniae]}	{A6TEI7; IF2_KLEP7 Translation initiation factor IF-2 OS=Klebsiella pneumoniae subsp. pneumoniae (strain ATCC 700721 / MGH 78578) GN=infB PE=3 SV=1}	{kpa:KPNJ1_00575; K02519 infB, MTIF2 translation initiation factor IF-2 -- }	{YP_002236421; COG3064 Membrane protein involved in colicin uptake M Cell wall/membrane/envelope biogenesis ;}	{GO:0003924; GTPase activity; molecular_function GO:0005525; GTP binding; molecular_function GO:0005524; ATP binding; molecular_function GO:0007264; small GTPase mediated signal transduction; biological_process GO:0006576; cellular biogenic amine metabolic process; biological_process}
K21_GM000533	{Chromosome:558571:558972:+}	{WP_002918248.1; MULTISPECIES: ribosome-binding factor A [Enterobacter aerogenes|Enterobacter cloacae|Enterobacterales|Escherichia coli|Klebsiella oxytoca|Klebsiella pneumoniae|Klebsiella quasipneumoniae|Klebsiella sp.|Klebsiella variicola|[Enterobacter] aerogenes]}	{B5XSX5; RBFA_KLEP3 Ribosome-binding factor A OS=Klebsiella pneumoniae (strain 342) GN=rbfA PE=3 SV=1}	{kpa:KPNJ1_00576; K02834 rbfA ribosome-binding factor A -- }	{YP_002236422; COG0858 Ribosome-binding factor A J Translation, ribosomal structure and biogenesis ;}	{GO:0006364; rRNA processing; biological_process}
K21_GM000534	{Chromosome:558972:559916:+}	{CCI78997.1; truB [Klebsiella pneumoniae subsp. rhinoscleromatis SB3432]}	{A6TEI5; TRUB_KLEP7 tRNA pseudouridine synthase B OS=Klebsiella pneumoniae subsp. pneumoniae (strain ATCC 700721 / MGH 78578) GN=truB PE=3 SV=1}	{kpb:FH42_14240; K03177 truB, PUS4, TRUB1 tRNA pseudouridine55 synthase 5.4.99.25 }	{YP_002236423; COG0130 tRNA U55 pseudouridine synthase TruB, may also work on U342 of tmRNA J Translation, ribosomal structure and biogenesis ;}	{GO:0003723; RNA binding; molecular_function GO:0009982; pseudouridine synthase activity; molecular_function GO:0006396; RNA processing; biological_process GO:0001522; pseudouridine synthesis; biological_process GO:0009451; RNA modification; biological_process}
K21_GM000535	{Chromosome:560065:560334:+}	{WP_002918244.1; MULTISPECIES: 30S ribosomal protein S15 [Enterobacterales|Klebsiella michiganensis|Klebsiella oxytoca|Klebsiella pneumoniae|Klebsiella quasipneumoniae|Klebsiella sp.|Klebsiella variicola|Proteus sp.]}	{A6TEI4; RS15_KLEP7 30S ribosomal protein S15 OS=Klebsiella pneumoniae subsp. pneumoniae (strain ATCC 700721 / MGH 78578) GN=rpsO PE=3 SV=1}	{koc:AB185_10165; K02956 RP-S15, MRPS15, rpsO small subunit ribosomal protein S15 -- Genetic Information Processing; Translation; Ribosome [PATH:ko03010]}	{YP_002236424; COG0184 Ribosomal protein S15P/S13E J Translation, ribosomal structure and biogenesis ;}	{GO:0005622; intracellular; cellular_component GO:0006412; translation; biological_process GO:0005840; ribosome; cellular_component GO:0003735; structural constituent of ribosome; molecular_function}
K21_GM000536	{Chromosome:560406:560618:-}	{WP_004188456.1; MULTISPECIES: hypothetical protein [Enterobacterales|Klebsiella pneumoniae|Klebsiella pneumoniae,|Klebsiella sp.]}	{NA}	{kpg:KPNIH32_24605; }	{NA}	{NA}
K21_GM000537	{Chromosome:560622:562712:+}	{WP_004150944.1; polyribonucleotide nucleotidyltransferase (Polynucleotide phosphorylase) (PNPase) [Escherichia coli|Klebsiella oxytoca|Klebsiella pneumoniae|Klebsiella sp.]}	{A6TEI3; PNP_KLEP7 Polyribonucleotide nucleotidyltransferase OS=Klebsiella pneumoniae subsp. pneumoniae (strain ATCC 700721 / MGH 78578) GN=pnp PE=3 SV=1}	{kpa:KPNJ1_00579; K00962 pnp, PNPT1 polyribonucleotide nucleotidyltransferase 2.7.7.8 Metabolism; Nucleotide metabolism; Purine metabolism [PATH:ko00230] Metabolism; Nucleotide metabolism; Pyrimidine metabolism [PATH:ko00240] Genetic Information Processing; Folding, sorting and degradation; RNA degradation [PATH:ko03018]}	{YP_002236426; COG1185 Polyribonucleotide nucleotidyltransferase (polynucleotide phosphorylase) J Translation, ribosomal structure and biogenesis ;}	{GO:0003723; RNA binding; molecular_function GO:0003676; nucleic acid binding; molecular_function GO:0006396; RNA processing; biological_process GO:0000175; 3'-5'-exoribonuclease activity; molecular_function}
K21_GM000538	{Chromosome:562821:563705:+}	{WP_002918241.1; MULTISPECIES: lipoprotein NlpI [Enterobacterales|Klebsiella oxytoca|Klebsiella pneumoniae|Klebsiella sp.|Klebsiella variicola]}	{B7NDE9; NLPI_ECOLU Lipoprotein NlpI OS=Escherichia coli O17:K52:H18 (strain UMN026 / ExPEC) GN=nlpI PE=3 SV=1}	{kpa:KPNJ1_00580; K05803 nlpI lipoprotein NlpI -- }	{YP_002236427; COG4785 Lipoprotein NlpI, contains TPR repeats M Cell wall/membrane/envelope biogenesis ;}	{GO:0005515; protein binding; molecular_function}
K21_GM000539	{Chromosome:563883:565814:+}	{SDA76388.1; NA}	{P33906; DEAD_KLEPN ATP-dependent RNA helicase DeaD OS=Klebsiella pneumoniae GN=deaD PE=3 SV=3}	{kqu:AVR78_01695; K05592 deaD, cshA ATP-dependent RNA helicase DeaD 3.6.4.13 Genetic Information Processing; Folding, sorting and degradation; RNA degradation [PATH:ko03018]}	{YP_007876542; COG0513 Superfamily II DNA and RNA helicase L Replication, recombination and repair ;}	{GO:0016817; hydrolase activity, acting on acid anhydrides; molecular_function GO:0016787; hydrolase activity; molecular_function GO:0005524; ATP binding; molecular_function GO:0003676; nucleic acid binding; molecular_function GO:0003677; DNA binding; molecular_function}
K21_GM000540	{Chromosome:566007:567203:+}	{WP_004185824.1; Tryptophan-specific transport protein [Klebsiella oxytoca|Klebsiella pneumoniae]}	{P0AAD2; MTR_ECOLI Tryptophan-specific transport protein OS=Escherichia coli (strain K12) GN=mtr PE=1 SV=1}	{kpb:FH42_14215; K03835 mtr tryptophan-specific transport protein -- }	{YP_002236429; COG0814 Amino acid permease E Amino acid transport and metabolism ;}	{GO:0003333; amino acid transmembrane transport; biological_process}
K21_GM000541	{Chromosome:567248:568255:-}	{WP_002918234.1; luciferase family oxidoreductase, FMN-dependent, PP_0088 family [Klebsiella pneumoniae|Klebsiella sp.]}	{P0ADV6; YHBW_ECOL6 Uncharacterized protein YhbW OS=Escherichia coli O6:H1 (strain CFT073 / ATCC 700928 / UPEC) GN=yhbW PE=4 SV=1}	{kpa:KPNJ1_00584; }	{YP_002236430; COG2141 Flavin-dependent oxidoreductase, luciferase family (includes alkanesulfonate monooxygenase SsuD and methylene tetrahydromethanopterin reductase) HR Coenzyme transport and metabolism ; General function prediction only ;}	{GO:0016705; oxidoreductase activity, acting on paired donors, with incorporation or reduction of molecular oxygen; molecular_function GO:0055114; oxidation-reduction process; biological_process}
K21_GM000542	{Chromosome:568399:569277:-}	{BAH65344.1; peptidase, U32 family [Klebsiella pneumoniae|Klebsiella sp.]}	{P45475; YHBV_ECOLI Uncharacterized protein YhbV OS=Escherichia coli (strain K12) GN=yhbV PE=4 SV=2}	{kpa:KPNJ1_00585; }	{YP_002236431; COG0826 Collagenase-like protease, PrtC family O Posttranslational modification, protein turnover, chaperones ;}	{GO:0008233; peptidase activity; molecular_function GO:0006508; proteolysis; biological_process}
K21_GM000543	{Chromosome:569283:570278:-}	{WP_002918232.1; putative protease YhbU precursor [Klebsiella oxytoca|Klebsiella pneumoniae|Klebsiella sp.]}	{P45527; YHBU_ECOLI Uncharacterized protease YhbU OS=Escherichia coli (strain K12) GN=yhbU PE=1 SV=1}	{kpa:KPNJ1_00586; K08303 K08303 putative protease 3.4.-.- Human Diseases; Infectious diseases; Epithelial cell signaling in Helicobacter pylori infection [PATH:ko05120]}	{YP_002236432; COG0826 Collagenase-like protease, PrtC family O Posttranslational modification, protein turnover, chaperones ;}	{GO:0004523; ribonuclease H activity; molecular_function GO:0006508; proteolysis; biological_process GO:0008233; peptidase activity; molecular_function GO:0003887; DNA-directed DNA polymerase activity; molecular_function}
K21_GM000544	{Chromosome:570503:571024:+}	{WP_023279300.1; MULTISPECIES: SCP2 domain-containing protein [Enterobacterales]}	{P64601; YHBT_ECO57 Uncharacterized protein YhbT OS=Escherichia coli O157:H7 GN=yhbT PE=4 SV=1}	{kpa:KPNJ1_00587; }	{YP_002236433; COG3154 Predicted lipid carrier protein YhbT, SCP2 domain I Lipid transport and metabolism ;}	{NA}
K21_GM000545	{Chromosome:571018:571521:+}	{WP_002918229.1; putative acyltransferase with acyl-CoA N-acyltransferase domain [Klebsiella pneumoniae]}	{P63419; YHBS_ECO57 Uncharacterized N-acetyltransferase YhbS OS=Escherichia coli O157:H7 GN=yhbS PE=3 SV=1}	{kpa:KPNJ1_00588; K03824 yhbS putative acetyltransferase 2.3.1.- }	{YP_002236434; COG3153 Predicted N-acetyltransferase YhbS R General function prediction only ;}	{GO:0008080; N-acetyltransferase activity; molecular_function}
K21_GM000546	{Chromosome:571508:571798:-}	{AHM77408.1; Putative cytosolic protein [Klebsiella pneumoniae]}	{A6TEH4; Y3534_KLEP7 UPF0213 protein KPN78578_35340 OS=Klebsiella pneumoniae subsp. pneumoniae (strain ATCC 700721 / MGH 78578) GN=KPN78578_35340 PE=3 SV=1}	{kpa:KPNJ1_00589; K07461 K07461 putative endonuclease -- }	{YP_002236435; COG2827 Predicted endonuclease, GIY-YIG superfamily L Replication, recombination and repair ;}	{NA}
K21_GM000547	{Chromosome:571848:572291:+}	{WP_002918223.1; MULTISPECIES: hypothetical protein [Enterobacterales|Klebsiella oxytoca,|Klebsiella pneumoniae|Klebsiella pneumoniae,|Klebsiella sp.]}	{A6TEH3; Y3533_KLEP7 UPF0306 protein KPN78578_35330 OS=Klebsiella pneumoniae subsp. pneumoniae (strain ATCC 700721 / MGH 78578) GN=KPN78578_35330 PE=3 SV=1}	{kpb:FH42_14110; K09979 K09979 uncharacterized protein -- }	{YP_002236436; COG3787 Uncharacterized conserved protein YhbP, UPF0306 family S Function unknown ;}	{NA}
K21_GM000548	{Chromosome:572253:572789:-}	{WP_023279299.1; MULTISPECIES: glutamine amidotransferase [Enterobacterales]}	{P45470; YHBO_ECOLI Protein deglycase 2 OS=Escherichia coli (strain K12) GN=yhbO PE=1 SV=2}	{kpa:KPNJ1_00590; K05520 pfpI protease I 3.5.1.124 }	{YP_002236437; COG0693 Putative intracellular protease/amidase R General function prediction only ;}	{GO:0004359; glutaminase activity; molecular_function GO:0006541; glutamine metabolic process; biological_process GO:0016787; hydrolase activity; molecular_function GO:0042819; vitamin B6 biosynthetic process; biological_process GO:0042823; pyridoxal phosphate biosynthetic process; biological_process GO:0009236; cobalamin biosynthetic process; biological_process GO:0003824; NA}
K21_GM000549	{Chromosome:572873:573565:+}	{ABR78955.1; putative NADH dehydrogenase [Klebsiella pneumoniae]}	{P45469; YRAR_ECOLI Uncharacterized protein YraR OS=Escherichia coli (strain K12) GN=yraR PE=4 SV=2}	{kpa:KPNJ1_00591; }	{YP_002236438; COG0702 Uncharacterized conserved protein YbjT, contains NAD(P)-binding and DUF2867 domains R General function prediction only ;}	{GO:0016620; oxidoreductase activity, acting on the aldehyde or oxo group of donors, NAD or NADP as acceptor; molecular_function GO:0003824; NA GO:0050662; coenzyme binding; molecular_function GO:0051287; NAD binding; molecular_function GO:0055114; oxidation-reduction process; biological_process}
K21_GM000550	{Chromosome:573713:574681:+}	{WP_004188467.1; MULTISPECIES: membrane protein [Enterobacterales|Klebsiella pneumoniae]}	{P45468; YRAQ_ECOLI UPF0718 protein YraQ OS=Escherichia coli (strain K12) GN=yraQ PE=3 SV=1}	{kpo:KPN2242_20880; K07089 K07089 uncharacterized protein -- }	{YP_002236439; COG0701 Uncharacterized membrane protein YraQ, UPF0718 family S Function unknown ;}	{NA}
K21_GM000551	{Chromosome:574803:575378:-}	{WP_004188469.1; osmotically-inducible protein OsmY [Klebsiella pneumoniae]}	{P64598; YRAP_ECO57 Uncharacterized protein YraP OS=Escherichia coli O157:H7 GN=yraP PE=3 SV=1}	{kpa:KPNJ1_00594; }	{YP_002236440; COG2823 Osmotically-inducible protein OsmY, contains BON domain S Function unknown ;}	{NA}
K21_GM000552	{Chromosome:575388:575978:-}	{BAH65334.1; DnaA initiator-associating protein DiaA [Klebsiella pneumoniae]}	{B5XSZ4; DIAA_KLEP3 DnaA initiator-associating protein DiaA OS=Klebsiella pneumoniae (strain 342) GN=diaA PE=3 SV=1}	{kpa:KPNJ1_00595; K12961 diaA DnaA initiator-associating protein -- }	{YP_002236441; COG0279 Phosphoheptose isomerase G Carbohydrate transport and metabolism ;}	{GO:1901135; NA GO:0097367; NA}
K21_GM000553	{Chromosome:576004:576390:-}	{WP_002918206.1; Predicted endonuclease distantly related to archaeal Holliday junction resolvase [Escherichia coli|Klebsiella oxytoca|Klebsiella pneumoniae]}	{A6TEG7; Y3527_KLEP7 UPF0102 protein KPN78578_35270 OS=Klebsiella pneumoniae subsp. pneumoniae (strain ATCC 700721 / MGH 78578) GN=KPN78578_35270 PE=3 SV=1}	{kpa:KPNJ1_00596; K07460 yraN putative endonuclease -- }	{YP_002236442; COG0792 Predicted endonuclease distantly related to archaeal Holliday junction resolvase L Replication, recombination and repair ;}	{GO:0006298; mismatch repair; biological_process GO:0004519; endonuclease activity; molecular_function}
K21_GM000554	{Chromosome:576348:578405:-}	{WP_058343214.1; penicillin-binding protein activator [Klebsiella pneumoniae]}	{A6TEG6; LPOA_KLEP7 Penicillin-binding protein activator LpoA OS=Klebsiella pneumoniae subsp. pneumoniae (strain ATCC 700721 / MGH 78578) GN=lpoA PE=3 SV=2}	{kpb:FH42_14075; K07121 K07121 uncharacterized protein -- }	{YP_002236443; COG3107 Outer membrane lipoprotein LpoA, binds and activates PBP1a M Cell wall/membrane/envelope biogenesis ;}	{NA}
K21_GM000555	{Chromosome:578520:579383:+}	{WP_004144878.1; Uroporphyrin-III C/tetrapyrrole (Corrin/Porphyrin) methyltransferase [Klebsiella variicola At-22]}	{P67088; RSMI_ECO57 Ribosomal RNA small subunit methyltransferase I OS=Escherichia coli O157:H7 GN=rsmI PE=3 SV=1}	{kpa:KPNJ1_00598; K07056 rsmI 16S rRNA (cytidine1402-2'-O)-methyltransferase 2.1.1.198 }	{YP_002236444; COG0313 16S rRNA C1402 (ribose-2'-O) methylase RsmI J Translation, ribosomal structure and biogenesis ;}	{GO:0008152; NA GO:0008168; methyltransferase activity; molecular_function}
K21_GM000556	{Chromosome:579498:580388:+}	{WP_004149919.1; deoR-like helix-turn-helix domain protein [Klebsiella pneumoniae]}	{NA}	{kpa:KPNJ1_00599; }	{YP_003713962; COG3177 Fic family protein K Transcription ;}	{GO:0006313; transposition, DNA-mediated; biological_process GO:0006355; regulation of transcription, DNA-dependent; biological_process GO:0009289; pilus; cellular_component GO:0019475; L-lysine catabolic process to acetate; biological_process GO:0003700; sequence-specific DNA binding transcription factor activity; molecular_function GO:0003677; DNA binding; molecular_function GO:0006508; proteol…
K21_GM000557	{Chromosome:580423:581196:-}	{WP_002918124.1; DeoR family transcriptional regulator, galactitol utilization operon repressor [Escherichia coli|Klebsiella oxytoca|Klebsiella pneumoniae]}	{P36930; GATR_ECOLI Galactitol utilization operon repressor OS=Escherichia coli (strain K12) GN=gatR PE=4 SV=2}	{kpa:KPNJ1_00600; K02436 gatR DeoR family transcriptional regulator, galactitol utilization operon repressor -- }	{NP_462175; COG1349 DNA-binding transcriptional regulator of sugar metabolism, DeoR/GlpR family KG Transcription ; Carbohydrate transport and metabolism ;}	{GO:0006355; regulation of transcription, DNA-dependent; biological_process GO:0003700; sequence-specific DNA binding transcription factor activity; molecular_function GO:0008152; NA GO:0008410; CoA-transferase activity; molecular_function GO:0005622; intracellular; cellular_component}
K21_GM000558	{Chromosome:581307:582350:-}	{WP_004149917.1; MULTISPECIES: galactitol-1-phosphate 5-dehydrogenase [Enterobacterales|Klebsiella oxytoca|Klebsiella pneumoniae]}	{P0A9S4; GATD_ECO57 Galactitol 1-phosphate 5-dehydrogenase OS=Escherichia coli O157:H7 GN=gatD PE=3 SV=1}	{kpb:FH42_14055; K00094 E1.1.1.251, gatD galactitol-1-phosphate 5-dehydrogenase 1.1.1.251 Metabolism; Carbohydrate metabolism; Galactose metabolism [PATH:ko00052]}	{NP_462174; COG1063 Threonine dehydrogenase or related Zn-dependent dehydrogenase ER Amino acid transport and metabolism ; General function prediction only ;}	{GO:0006631; fatty acid metabolic process; biological_process GO:0006813; potassium ion transport; biological_process GO:0006520; cellular amino acid metabolic process; biological_process GO:0055114; oxidation-reduction process; biological_process GO:0003857; 3-hydroxyacyl-CoA dehydrogenase activity; molecular_function GO:0048037; cofactor binding; molecular_function GO:0016491; oxidoreductase ac…
K21_GM000559	{Chromosome:582400:583782:-}	{WP_002918121.1; PTS system galactitol-specific transporter subunit IIC [Klebsiella oxytoca|Klebsiella pneumoniae]}	{P69832; PTKC_ECO57 PTS system galactitol-specific EIIC component OS=Escherichia coli O157:H7 GN=gatC PE=3 SV=1}	{kpa:KPNJ1_00602; K02775 PTS-Gat-EIIC, gatC, sgcC PTS system, galactitol-specific IIC component -- Metabolism; Carbohydrate metabolism; Galactose metabolism [PATH:ko00052] Environmental Information Processing; Membrane transport; Phosphotransferase system (PTS) [PATH:ko02060]}	{NP_462173; COG3775 Phosphotransferase system, galactitol-specific IIC component G Carbohydrate transport and metabolism ;}	{GO:0009401; phosphoenolpyruvate-dependent sugar phosphotransferase system; biological_process GO:0016021; integral to membrane; cellular_component}
K21_GM000560	{Chromosome:583788:584072:-}	{WP_002918119.1; galactitol-specific phosphotransferase enzyme IIB component [Klebsiella oxytoca|Klebsiella pneumoniae|Klebsiella sp.]}	{P0A436; PTKB_ECO57 PTS system galactitol-specific EIIB component OS=Escherichia coli O157:H7 GN=gatB PE=3 SV=1}	{kpa:KPNJ1_00603; K02774 PTS-Gat-EIIB, gatB, sgcB PTS system, galactitol-specific IIB component 2.7.1.200 Metabolism; Carbohydrate metabolism; Galactose metabolism [PATH:ko00052] Environmental Information Processing; Membrane transport; Phosphotransferase system (PTS) [PATH:ko02060]}	{YP_003208800; COG3414 Phosphotransferase system, galactitol-specific IIB component G Carbohydrate transport and metabolism ;}	{GO:0009401; phosphoenolpyruvate-dependent sugar phosphotransferase system; biological_process GO:0004751; ribose-5-phosphate isomerase activity; molecular_function GO:0008982; protein-N(PI)-phosphohistidine-sugar phosphotransferase activity; molecular_function GO:0009052; pentose-phosphate shunt, non-oxidative branch; biological_process}
K21_GM000561	{Chromosome:584099:584566:-}	{WP_002918116.1; phosphoenolpyruvate-dependent sugar phosphotransferase system, EIIA 2 family protein [Klebsiella pneumoniae|Klebsiella sp.]}	{P69814; PTKA_ECO57 PTS system galactitol-specific EIIA component OS=Escherichia coli O157:H7 GN=gatA PE=3 SV=1}	{kpa:KPNJ1_00604; K02773 PTS-Gat-EIIA, gatA, sgcA PTS system, galactitol-specific IIA component 2.7.1.200 Metabolism; Carbohydrate metabolism; Galactose metabolism [PATH:ko00052] Environmental Information Processing; Membrane transport; Phosphotransferase system (PTS) [PATH:ko02060]}	{NP_462171; COG1762 Phosphotransferase system mannitol/fructose-specific IIA domain (Ntr-type) GT Carbohydrate transport and metabolism ; Signal transduction mechanisms ;}	{NA}
K21_GM000562	{Chromosome:584581:585852:-}	{WP_002918071.1; D-tagatose-bisphosphate aldolase, class II, non-catalytic subunit [Klebsiella pneumoniae|Klebsiella sp.]}	{A6TEF8; GATZ_KLEP7 D-tagatose-1,6-bisphosphate aldolase subunit GatZ OS=Klebsiella pneumoniae subsp. pneumoniae (strain ATCC 700721 / MGH 78578) GN=gatZ PE=3 SV=1}	{kpa:KPNJ1_00605; K16371 gatZ-kbaZ D-tagatose-1,6-bisphosphate aldolase subunit GatZ/KbaZ -- Metabolism; Carbohydrate metabolism; Galactose metabolism [PATH:ko00052]}	{NP_462170; COG4573 Tagatose-1,6-bisphosphate aldolase non-catalytic subunit AgaZ/GatZ G Carbohydrate transport and metabolism ;}	{GO:0019402; galactitol metabolic process; biological_process}
K21_GM000563	{Chromosome:586029:586721:-}	{CDL23014.1; PTS system, tagatose-specific IIA-TPr component [Klebsiella pneumoniae IS53]}	{P69812; PTFAH_ECO57 Multiphosphoryl transfer protein OS=Escherichia coli O157:H7 GN=fruB PE=3 SV=1}	{kpa:KPNJ1_00606; K11189 PTS-HPR phosphocarrier protein -- }	{NP_462169; COG4668 Mannitol/fructose-specific phosphotransferase system, IIA domain G Carbohydrate transport and metabolism ;}	{NA}
K21_GM000564	{Chromosome:586855:588267:-}	{WP_004149915.1; PTS system, Fru family, IIB component domain protein [Klebsiella pneumoniae]}	{P71012; PTF3A_BACSU PTS system fructose-specific EIIABC component OS=Bacillus subtilis (strain 168) GN=fruA PE=1 SV=2}	{kpa:KPNJ1_00607; K02769 PTS-Fru-EIIB, fruA PTS system, fructose-specific IIB component 2.7.1.202 Metabolism; Carbohydrate metabolism; Fructose and mannose metabolism [PATH:ko00051] Environmental Information Processing; Membrane transport; Phosphotransferase system (PTS) [PATH:ko02060]}	{NP_462168; COG1445 Phosphotransferase system fructose-specific component IIB G Carbohydrate transport and metabolism ;}	{GO:0009401; phosphoenolpyruvate-dependent sugar phosphotransferase system; biological_process GO:0042742; defense response to bacterium; biological_process GO:0016020; membrane; cellular_component GO:0008982; protein-N(PI)-phosphohistidine-sugar phosphotransferase activity; molecular_function}
K21_GM000565	{Chromosome:588278:589192:-}	{WP_002917970.1; MULTISPECIES: 1-phosphofructokinase [Enterobacterales|Klebsiella oxytoca|Klebsiella pneumoniae]}	{NA}	{kpa:KPNJ1_00608; K16370 pfkB 6-phosphofructokinase 2 2.7.1.11 Metabolism; Carbohydrate metabolism; Glycolysis / Gluconeogenesis [PATH:ko00010] Metabolism; Carbohydrate metabolism; Pentose phosphate pathway [PATH:ko00030] Metabolism; Carbohydrate metabolism; Fructose and mannose metabolism [PATH:ko00051] Metabolism; Carbohydrate metabolism; Galactose metabolism [PATH:ko00052] Metabolism; Energy m…	{NP_462167; COG1105 Fructose-1-phosphate kinase or kinase (PfkB) G Carbohydrate transport and metabolism ;}	{NA}
K21_GM000566	{Chromosome:589217:590071:-}	{WP_004188477.1; D-tagatose-1, 6-bisphosphate aldolase subunit GatY [Klebsiella pneumoniae]}	{A6TEF4; GATY_KLEP7 D-tagatose-1,6-bisphosphate aldolase subunit GatY OS=Klebsiella pneumoniae subsp. pneumoniae (strain ATCC 700721 / MGH 78578) GN=gatY PE=3 SV=1}	{kpa:KPNJ1_00609; K08302 gatY-kbaY tagatose 1,6-diphosphate aldolase GatY/KbaY 4.1.2.40 Metabolism; Carbohydrate metabolism; Galactose metabolism [PATH:ko00052]}	{NP_462166; COG0191 Fructose/tagatose bisphosphate aldolase G Carbohydrate transport and metabolism ;}	{GO:0016832; aldehyde-lyase activity; molecular_function GO:0016491; oxidoreductase activity; molecular_function GO:0016740; transferase activity; molecular_function GO:0005975; carbohydrate metabolic process; biological_process GO:0008270; zinc ion binding; molecular_function}
K21_GM000567	{Chromosome:590422:591225:+}	{KGT66762.1; transcriptional regulator, DeoR family [Klebsiella pneumoniae MRSN 1319]}	{NA}	{kpa:KPNJ1_00611; }	{NP_462165; COG1349 DNA-binding transcriptional regulator of sugar metabolism, DeoR/GlpR family KG Transcription ; Carbohydrate transport and metabolism ;}	{GO:0009289; pilus; cellular_component GO:0045892; negative regulation of transcription, DNA-dependent; biological_process GO:0006355; regulation of transcription, DNA-dependent; biological_process GO:0003700; sequence-specific DNA binding transcription factor activity; molecular_function GO:0003677; DNA binding; molecular_function GO:0005622; intracellular; cellular_component}
K21_GM000568	{Chromosome:591225:592175:+}	{WP_004188479.1; MULTISPECIES: sugar kinase [Enterobacterales|Klebsiella pneumoniae]}	{NA}	{kpa:KPNJ1_00612; }	{NP_462164; COG0524 Sugar or nucleoside kinase, ribokinase family G Carbohydrate transport and metabolism ;}	{NA}
K21_GM000569	{Chromosome:592230:593801:-}	{WP_002917960.1; MULTISPECIES: galactarate dehydratase [Enterobacterales|Escherichia coli|Klebsiella pneumoniae|Klebsiella sp.]}	{P39829; GARD_ECOLI Galactarate dehydratase (L-threo-forming) OS=Escherichia coli (strain K12) GN=garD PE=1 SV=2}	{kpa:KPNJ1_00613; K01708 garD galactarate dehydratase 4.2.1.42 Metabolism; Carbohydrate metabolism; Ascorbate and aldarate metabolism [PATH:ko00053]}	{YP_002236445; COG2721 Altronate dehydratase G Carbohydrate transport and metabolism ;}	{GO:0016829; lyase activity; molecular_function}
K21_GM000570	{Chromosome:593984:594133:+}	{EKF77078.1; hypothetical protein [Klebsiella pneumoniae subsp. pneumoniae KpQ3, B819_72905]}	{NA}	{kpg:KPNIH32_24430; }	{NA}	{NA}
K21_GM000571	{Chromosome:594194:595525:+}	{WP_004149911.1; D-galactarate permease @ D-glucarate permease [Klebsiella pneumoniae]}	{P0AA81; GARP_ECO57 Probable galactarate transporter OS=Escherichia coli O157:H7 GN=garP PE=3 SV=1}	{kpa:KPNJ1_00614; K12299 garP MFS transporter, ACS family, probable galactarate transporter -- }	{NP_312032; COG2271 Sugar phosphate permease G Carbohydrate transport and metabolism ;}	{GO:0022857; transmembrane transporter activity; molecular_function GO:0016021; integral to membrane; cellular_component GO:0055085; transmembrane transport; biological_process}
K21_GM000572	{Chromosome:595552:596322:+}	{WP_004144873.1; MULTISPECIES: 5-keto-4-deoxy-D-glucarate aldolase [Enterobacterales|Klebsiella pneumoniae]}	{A6TEE9; GARL_KLEP7 5-keto-4-deoxy-D-glucarate aldolase OS=Klebsiella pneumoniae subsp. pneumoniae (strain ATCC 700721 / MGH 78578) GN=garL PE=3 SV=1}	{kpb:FH42_13985; K01630 garL 2-dehydro-3-deoxyglucarate aldolase 4.1.2.20 Metabolism; Carbohydrate metabolism; Ascorbate and aldarate metabolism [PATH:ko00053]}	{YP_002236447; COG3836 2-keto-3-deoxy-L-rhamnonate aldolase RhmA G Carbohydrate transport and metabolism ;}	{GO:0030955; potassium ion binding; molecular_function GO:0003824; NA GO:0000287; magnesium ion binding; molecular_function GO:0006096; glycolysis; biological_process GO:0004743; pyruvate kinase activity; molecular_function}
K21_GM000573	{Chromosome:596349:597239:+}	{WP_004889634.1; MULTISPECIES: 2-hydroxy-3-oxopropionate reductase [Enterobacterales|Klebsiella pneumoniae]}	{P0ABQ3; GARR_ECOL6 2-hydroxy-3-oxopropionate reductase OS=Escherichia coli O6:H1 (strain CFT073 / ATCC 700928 / UPEC) GN=garR PE=3 SV=1}	{kpa:KPNJ1_00616; K00042 garR, glxR 2-hydroxy-3-oxopropionate reductase 1.1.1.60 Metabolism; Carbohydrate metabolism; Glyoxylate and dicarboxylate metabolism [PATH:ko00630]}	{YP_002236448; COG2084 3-hydroxyisobutyrate dehydrogenase or related beta-hydroxyacid dehydrogenase I Lipid transport and metabolism ;}	{GO:0006631; fatty acid metabolic process; biological_process GO:0016491; oxidoreductase activity; molecular_function GO:0003857; 3-hydroxyacyl-CoA dehydrogenase activity; molecular_function GO:0051287; NAD binding; molecular_function GO:0004616; phosphogluconate dehydrogenase (decarboxylating) activity; molecular_function GO:0055114; oxidation-reduction process; biological_process GO:0006813; po…
K21_GM000574	{Chromosome:597304:598449:+}	{WP_004188485.1; MULTISPECIES: glycerate 2-kinase [Enterobacterales|Klebsiella pneumoniae]}	{P23524; GLXK1_ECOLI Glycerate 2-kinase OS=Escherichia coli (strain K12) GN=garK PE=1 SV=2}	{kpt:VK055_3930; K00865 glxK, garK glycerate 2-kinase 2.7.1.165 Metabolism; Carbohydrate metabolism; Glyoxylate and dicarboxylate metabolism [PATH:ko00630] Metabolism; Lipid metabolism; Glycerolipid metabolism [PATH:ko00561] Metabolism; Amino acid metabolism; Glycine, serine and threonine metabolism [PATH:ko00260]}	{YP_002236449; COG1929 Glycerate kinase G Carbohydrate transport and metabolism ;}	{GO:0008887; glycerate kinase activity; molecular_function GO:0031388; organic acid phosphorylation; biological_process}
K21_GM000575	{Chromosome:599088:600551:+}	{WP_029503311.1; hypothetical protein [Klebsiella pneumoniae|Klebsiella pneumoniae,]}	{NA}	{enx:NI40_019500; }	{NA}	{GO:0003677; DNA binding; molecular_function GO:0015074; DNA integration; biological_process GO:0006310; DNA recombination; biological_process}
K21_GM000576	{Chromosome:601072:601566:+}	{WP_029503313.1; hypothetical protein [Klebsiella pneumoniae|Klebsiella pneumoniae,]}	{NA}	{slq:M495_13305; }	{NA}	{GO:0090529; NA GO:0005861; troponin complex; cellular_component GO:0043093; cytokinesis by binary fission; biological_process GO:0051082; unfolded protein binding; molecular_function GO:0005737; cytoplasm; cellular_component}
K21_GM000577	{Chromosome:601927:602661:+}	{WP_029503315.1; hypothetical protein [Klebsiella pneumoniae|Klebsiella pneumoniae,]}	{NA}	{kqv:B8P98_15035; }	{NA}	{NA}
K21_GM000578	{Chromosome:602970:603548:-}	{WP_004188487.1; DNA integration/recombination/inversion protein [Klebsiella pneumoniae subsp. pneumoniae KpQ3]}	{P0ADI1; PINR_ECOL6 Putative DNA-invertase from lambdoid prophage Rac OS=Escherichia coli O6:H1 (strain CFT073 / ATCC 700928 / UPEC) GN=pinR PE=3 SV=1}	{kin:AB182_13145; }	{YP_008489013; COG1961 Site-specific DNA recombinase related to the DNA invertase Pin L Replication, recombination and repair ;}	{GO:0000150; recombinase activity; molecular_function GO:0006310; DNA recombination; biological_process GO:0003677; DNA binding; molecular_function}
K21_GM000579	{Chromosome:603977:605566:-}	{WP_004188489.1; hypothetical protein [Klebsiella pneumoniae|Klebsiella pneumoniae,]}	{NA}	{sply:Q5A_019005; }	{NA}	{NA}
K21_GM000580	{Chromosome:606413:606877:-}	{WP_004150939.1; aminoacyl tRNA synthetase anti-codon binding domain-like protein, PF12869 family [Klebsiella pneumoniae]}	{NA}	{kpa:KPNJ1_00619; }	{NA}	{NA}
K21_GM000581	{Chromosome:607185:607595:+}	{WP_004149907.1; P pilus assembly/Cpx signaling pathway, periplasmic inhibitor/zinc-resistance associated protein [Escherichia coli]}	{NA}	{kpb:FH42_13965; }	{YP_002236451; COG3678 Periplasmic protein refolding chaperone Spy/CpxP family O Posttranslational modification, protein turnover, chaperones ;}	{GO:0003899; DNA-directed RNA polymerase activity; molecular_function GO:0003677; DNA binding; molecular_function GO:0042597; periplasmic space; cellular_component GO:0006351; transcription, DNA-dependent; biological_process}
K21_GM000582	{Chromosome:607669:607785:-}	{WP_002917926.1; conserved exported hypothetical protein [Escherichia coli|Klebsiella oxytoca,|Klebsiella pneumoniae|Klebsiella pneumoniae,|Klebsiella sp.]}	{NA}	{kpa:KPNJ1_00623; }	{NA}	{NA}
K21_GM000583	{Chromosome:607861:608562:-}	{WP_002917925.1; MULTISPECIES: hypothetical protein [Enterobacterales|Klebsiella pneumoniae|Klebsiella pneumoniae,]}	{P42624; YHAK_ECOLI Pirin-like protein YhaK OS=Escherichia coli (strain K12) GN=yhaK PE=1 SV=1}	{kpa:KPNJ1_00624; K06911 K06911 uncharacterized protein -- }	{YP_002236453; COG1741 Redox-sensitive bicupin YhaK, pirin superfamily R General function prediction only ;}	{NA}
K21_GM000584	{Chromosome:608667:609563:+}	{WP_004144865.1; bacterial regulatory helix-turn-helix, lysR family protein [Klebsiella pneumoniae]}	{P67661; YHAJ_ECO57 HTH-type transcriptional regulator YhaJ OS=Escherichia coli O157:H7 GN=yhaJ PE=1 SV=1}	{kpb:FH42_13950; }	{YP_002236454; COG0583 DNA-binding transcriptional regulator, LysR family K Transcription ;}	{GO:0003700; sequence-specific DNA binding transcription factor activity; molecular_function GO:0006355; regulation of transcription, DNA-dependent; biological_process}
K21_GM000585	{Chromosome:609605:609973:-}	{WP_002917923.1; conserved hypothetical protein; putative inner membrane protein [Klebsiella pneumoniae|Klebsiella pneumoniae,|Klebsiella sp.]}	{P64591; YHAH_ECO57 Inner membrane protein YhaH OS=Escherichia coli O157:H7 GN=yhaH PE=3 SV=1}	{kpa:KPNJ1_00626; }	{YP_002236455; COG3152 Uncharacterized membrane protein YhaH, DUF805 family S Function unknown ;}	{GO:0016021; integral to membrane; cellular_component}
K21_GM000586	{Chromosome:610100:611086:-}	{WP_002917922.1; putative enzyme with S-transferase domain-containing protein [Klebsiella pneumoniae]}	{P42620; YQJG_ECOLI Glutathionyl-hydroquinone reductase YqjG OS=Escherichia coli (strain K12) GN=yqjG PE=1 SV=1}	{kpa:KPNJ1_00627; K07393 ECM4, yqjG glutathionyl-hydroquinone reductase 1.8.5.7 }	{YP_002236456; COG0435 Glutathionyl-hydroquinone reductase C Energy production and conversion ;}	{GO:0005515; protein binding; molecular_function}
K21_GM000587	{Chromosome:611167:611559:-}	{WP_002917920.1; putative inner membrane protein YqjF [Escherichia coli|Klebsiella oxytoca|Klebsiella pneumoniae|Klebsiella quasipneumoniae|Klebsiella sp.|Klebsiella variicola]}	{P42619; YQJF_ECOLI Inner membrane protein YqjF OS=Escherichia coli (strain K12) GN=yqjF PE=1 SV=2}	{kpa:KPNJ1_00628; K15977 K15977 putative oxidoreductase -- }	{YP_002236457; COG2259 Uncharacterized membrane protein YphA, DoxX/SURF4 family S Function unknown ;}	{GO:0016021; integral to membrane; cellular_component}
K21_GM000588	{Chromosome:611905:612201:-}	{WP_004181402.1; MULTISPECIES: membrane protein [Enterobacterales|Klebsiella pneumoniae]}	{Q47710; YQJK_ECOLI Uncharacterized protein YqjK OS=Escherichia coli (strain K12) GN=yqjK PE=4 SV=1}	{kpb:FH42_13930; }	{NA}	{NA}
K21_GM000589	{Chromosome:612198:612596:-}	{CCI78960.1; unnamed protein product [Klebsiella pneumoniae subsp. rhinoscleromatis SB3432]}	{P64586; YQJE_ECO57 Inner membrane protein YqjE OS=Escherichia coli O157:H7 GN=yqjE PE=3 SV=1}	{kpa:KPNJ1_00630; }	{YP_002236459; COG5393 Uncharacterized membrane protein YqjE S Function unknown ;}	{GO:0016020; membrane; cellular_component}
K21_GM000590	{Chromosome:612599:612904:-}	{WP_002917916.1; Membrane-anchored ribosome-binding protein, inhibits growth in stationary phase, ElaB/YqjD/DUF883 family [Escherichia coli|Klebsiella pneumoniae|Klebsiella sp.]}	{P64583; YQJD_ECO57 Uncharacterized protein YqjD OS=Escherichia coli O157:H7 GN=yqjD PE=3 SV=1}	{kpa:KPNJ1_00631; }	{YP_002236460; COG4575 Membrane-anchored ribosome-binding protein, inhibits growth in stationary phase, ElaB/YqjD/DUF883 family J Translation, ribosomal structure and biogenesis ;}	{GO:0005576; NA GO:0015986; ATP synthesis coupled proton transport; biological_process GO:0000155; two-component sensor activity; molecular_function GO:0000160; two-component signal transduction system (phosphorelay); biological_process GO:0003723; RNA binding; molecular_function GO:0008289; lipid binding; molecular_function GO:0006869; lipid transport; biological_process GO:0000276; mitochondria…
K21_GM000591	{Chromosome:612950:613318:-}	{WP_004144860.1; MULTISPECIES: hypothetical protein [Enterobacterales|Klebsiella pneumoniae|Klebsiella pneumoniae,|Klebsiella sp.]}	{P42616; YQJC_ECOLI Protein YqjC OS=Escherichia coli (strain K12) GN=yqjC PE=1 SV=3}	{kpb:FH42_13915; }	{YP_002345644; COG1422 Uncharacterized archaeal membrane protein, DUF106 family, distantly related to YidC/Oxa1 S Function unknown ;}	{GO:0005576; NA GO:0008855; exodeoxyribonuclease VII activity; molecular_function GO:0071973; bacterial-type flagellar cell motility; biological_process GO:0009288; bacterial-type flagellum; cellular_component GO:0016020; membrane; cellular_component GO:0010508; positive regulation of autophagy; biological_process GO:0003677; DNA binding; molecular_function GO:0005179; hormone activity; molecular…
K21_GM000592	{Chromosome:613468:613854:-}	{A6TED5.1; conserved hypothetical protein; puttaive outer membrane protein [Klebsiella oxytoca|Klebsiella pneumoniae|Klebsiella pneumoniae,|Klebsiella sp.]}	{A6TED5; MZRA_KLEP7 Modulator protein MzrA OS=Klebsiella pneumoniae subsp. pneumoniae (strain ATCC 700721 / MGH 78578) GN=mzrA PE=1 SV=1}	{kpa:KPNJ1_00633; }	{NA}	{NA}
K21_GM000593	{Chromosome:613854:614516:-}	{WP_002917909.1; conserved hypothetical protein; putative inner membrane protein [Klebsiella pneumoniae|Klebsiella pneumoniae,|Klebsiella sp.]}	{P0AA65; YQJA_ECO57 Inner membrane protein YqjA OS=Escherichia coli O157:H7 GN=yqjA PE=3 SV=1}	{kpa:KPNJ1_00634; }	{YP_002236463; COG0586 Uncharacterized membrane protein DedA, SNARE-associated domain S Function unknown ;}	{NA}
K21_GM000594	{Chromosome:614857:615633:-}	{WP_002917907.1; Hexuronate utilization operon transcriptional repressor ExuR [Escherichia coli|Klebsiella oxytoca|Klebsiella pneumoniae]}	{P0ACL3; EXUR_ECO57 Exu regulon transcriptional regulator OS=Escherichia coli O157:H7 GN=exuR PE=3 SV=1}	{kpa:KPNJ1_00635; K19775 exuR GntR family transcriptional regulator, hexuronate regulon transcriptional repressor -- }	{YP_002236464; COG2186 DNA-binding transcriptional regulator, FadR family K Transcription ;}	{GO:0003700; sequence-specific DNA binding transcription factor activity; molecular_function GO:0006355; regulation of transcription, DNA-dependent; biological_process}
K21_GM000595	{Chromosome:615761:617062:-}	{WP_002917905.1; major facilitator superfamily hexuronate transport protein [Klebsiella pneumoniae]}	{P0AA79; EXUT_ECO57 Hexuronate transporter OS=Escherichia coli O157:H7 GN=exuT PE=3 SV=2}	{kpa:KPNJ1_00636; K08191 exuT MFS transporter, ACS family, hexuronate transporter -- }	{YP_002236465; COG2271 Sugar phosphate permease G Carbohydrate transport and metabolism ;}	{GO:0016021; integral to membrane; cellular_component GO:0055085; transmembrane transport; biological_process}
K21_GM000596	{Chromosome:617555:618955:+}	{WP_058343224.1; glucuronate isomerase [Klebsiella pneumoniae]}	{B5XTW7; UXAC_KLEP3 Uronate isomerase OS=Klebsiella pneumoniae (strain 342) GN=uxaC PE=3 SV=1}	{kpa:KPNJ1_00639; K01812 uxaC glucuronate isomerase 5.3.1.12 Metabolism; Carbohydrate metabolism; Pentose and glucuronate interconversions [PATH:ko00040]}	{YP_002236466; COG1904 Glucuronate isomerase G Carbohydrate transport and metabolism ;}	{GO:0008880; glucuronate isomerase activity; molecular_function GO:0006064; glucuronate catabolic process; biological_process}
K21_GM000597	{Chromosome:618974:620461:+}	{WP_002917898.1; D-galactarate dehydratase/altronate hydrolase, C-terminal domain protein [Escherichia coli|Klebsiella oxytoca|Klebsiella pneumoniae|Klebsiella sp.]}	{P42604; UXAA_ECOLI Altronate dehydratase OS=Escherichia coli (strain K12) GN=uxaA PE=1 SV=3}	{kpa:KPNJ1_00640; K01685 uxaA altronate hydrolase 4.2.1.7 Metabolism; Carbohydrate metabolism; Pentose and glucuronate interconversions [PATH:ko00040]}	{YP_002236467; COG2721 Altronate dehydratase G Carbohydrate transport and metabolism ;}	{GO:0016829; lyase activity; molecular_function}
K21_GM000598	{Chromosome:620591:621145:+}	{CDK75690.1; Inner membrane protein ygjV [Klebsiella pneumoniae IS22]}	{P42603; YGJV_ECOLI Inner membrane protein YgjV OS=Escherichia coli (strain K12) GN=ygjV PE=1 SV=1}	{kpa:KPNJ1_00641; }	{NA}	{NA}
K21_GM000599	{Chromosome:621161:622351:-}	{WP_023316051.1; serine/threonine transporter SstT [Klebsiella pneumoniae]}	{A6TEC8; SSTT_KLEP7 Serine/threonine transporter SstT OS=Klebsiella pneumoniae subsp. pneumoniae (strain ATCC 700721 / MGH 78578) GN=sstT PE=3 SV=1}	{kpa:KPNJ1_00642; K07862 sstT serine/threonine transporter -- }	{YP_002236469; COG3633 Na+/serine symporter E Amino acid transport and metabolism ;}	{GO:0016021; integral to membrane; cellular_component GO:0015293; symporter activity; molecular_function}
K21_GM000600	{Chromosome:622640:623554:-}	{WP_004188496.1; conserved hypothetical protein; putative inner membrane protein, part of terminus [Klebsiella pneumoniae|Klebsiella pneumoniae,|Klebsiella quasipneumoniae|Klebsiella quasipneumoniae,|Klebsiella variicola|Klebsiella variicola,]}	{Q8XAJ0; ALX_ECO57 Inner membrane protein alx OS=Escherichia coli O157:H7 GN=alx PE=3 SV=1}	{kpk:A593_07835; }	{YP_002236470; COG0861 Membrane protein TerC, possibly involved in tellurium resistance P Inorganic ion transport and metabolism ;}	{GO:0016021; integral to membrane; cellular_component GO:0042470; melanosome; cellular_component}
K21_GM000601	{Chromosome:623883:624872:-}	{WP_004181399.1; oxidoreductase, NAD-binding Rossmann fold family protein [Klebsiella oxytoca|Klebsiella pneumoniae|Klebsiella sp.]}	{P42599; YGJR_ECOLI Uncharacterized oxidoreductase YgjR OS=Escherichia coli (strain K12) GN=ygjR PE=3 SV=3}	{kpn:KPN_03515; }	{YP_002236471; COG0673 Predicted dehydrogenase R General function prediction only ;}	{GO:0055114; oxidation-reduction process; biological_process GO:0050661; NADP binding; molecular_function GO:0016491; oxidoreductase activity; molecular_function}
K21_GM000602	{Chromosome:624946:625446:-}	{WP_002917891.1; COG1451: Predicted metal-dependent hydrolase [Klebsiella oxytoca|Klebsiella pneumoniae]}	{P42597; UTPP_ECOLI UTP pyrophosphatase OS=Escherichia coli (strain K12) GN=ygjP PE=1 SV=2}	{kpa:KPNJ1_00645; K07043 K07043 uncharacterized protein -- }	{YP_002236472; COG1451 Predicted metal-dependent hydrolase R General function prediction only ;}	{GO:0008270; zinc ion binding; molecular_function}
K21_GM000603	{Chromosome:625466:626068:-}	{WP_004150936.1; MULTISPECIES: XRE family transcriptional regulator [Enterobacterales|Klebsiella oxytoca|Klebsiella pneumoniae]}	{NA}	{kpa:KPNJ1_00646; }	{YP_003614937; COG1396 Transcriptional regulator, contains XRE-family HTH domain K Transcription ;}	{GO:0043565; sequence-specific DNA binding; molecular_function GO:0006355; regulation of transcription, DNA-dependent; biological_process}
K21_GM000604	{Chromosome:626112:626819:+}	{EKF77108.1; hypothetical protein [Klebsiella pneumoniae]}	{NA}	{kpa:KPNJ1_00647; }	{YP_003614938; COG3382 B3/B4 domain (DNA/RNA-binding domain of Phe-tRNA-synthetase) R General function prediction only ;}	{GO:0003723; RNA binding; molecular_function GO:0004826; phenylalanine-tRNA ligase activity; molecular_function}
K21_GM000605	{Chromosome:626905:628035:+}	{WP_002917887.1; MULTISPECIES: ribosomal RNA large subunit methyltransferase G [Enterobacteriaceae|Klebsiella oxytoca|Klebsiella pneumoniae]}	{A6TEC2; RLMG_KLEP7 Ribosomal RNA large subunit methyltransferase G OS=Klebsiella pneumoniae subsp. pneumoniae (strain ATCC 700721 / MGH 78578) GN=rlmG PE=3 SV=1}	{kpa:KPNJ1_00648; K11391 rlmG 23S rRNA (guanine1835-N2)-methyltransferase 2.1.1.174 }	{YP_002236476; COG2813 16S rRNA G1207 methylase RsmC J Translation, ribosomal structure and biogenesis ;}	{GO:0008168; methyltransferase activity; molecular_function GO:0008173; RNA methyltransferase activity; molecular_function GO:0008152; NA GO:0006396; RNA processing; biological_process}
K21_GM000606	{Chromosome:628144:630165:-}	{AHM77471.1; 2, 4-dienoyl-coa reductase [nadph] [Klebsiella pneumoniae]}	{P42593; FADH_ECOLI 2,4-dienoyl-CoA reductase [NADPH] OS=Escherichia coli (strain K12) GN=fadH PE=1 SV=3}	{kpa:KPNJ1_00649; K00219 fadH 2,4-dienoyl-CoA reductase (NADPH2) 1.3.1.34 }	{YP_002236477; COG1902 2,4-dienoyl-CoA reductase or related NADH-dependent reductase, Old Yellow Enzyme (OYE) family C Energy production and conversion ;}	{GO:0051287; NAD binding; molecular_function GO:0004616; phosphogluconate dehydrogenase (decarboxylating) activity; molecular_function GO:0008033; tRNA processing; biological_process GO:0050660; flavin adenine dinucleotide binding; molecular_function GO:0010181; FMN binding; molecular_function GO:0071949; FAD binding; molecular_function GO:0016491; oxidoreductase activity; molecular_function GO:0…
K21_GM000607	{Chromosome:630349:631947:-}	{WP_004150934.1; MULTISPECIES: autoinducer-2 kinase [Klebsiella|Klebsiella pneumoniae]}	{A6TEC0; LSRK_KLEP7 Autoinducer-2 kinase OS=Klebsiella pneumoniae subsp. pneumoniae (strain ATCC 700721 / MGH 78578) GN=lsrK PE=3 SV=1}	{kpa:KPNJ1_00650; K11216 lsrK autoinducer-2 kinase 2.7.1.189 Cellular Processes; Cellular community - prokaryotes; Quorum sensing [PATH:ko02024]}	{YP_002236478; COG1070 Sugar (pentulose or hexulose) kinase G Carbohydrate transport and metabolism ;}	{GO:0016773; phosphotransferase activity, alcohol group as acceptor; molecular_function GO:0005975; carbohydrate metabolic process; biological_process}
K21_GM000608	{Chromosome:631985:632956:-}	{WP_004150933.1; LsrR%2C transcriptional repressor of lsr operon [Klebsiella oxytoca|Klebsiella pneumoniae]}	{A6TEB9; LSRR_KLEP7 Transcriptional regulator LsrR OS=Klebsiella pneumoniae subsp. pneumoniae (strain ATCC 700721 / MGH 78578) GN=lsrR PE=3 SV=1}	{kpa:KPNJ1_00651; K11531 lsrR lsr operon transcriptional repressor -- Cellular Processes; Cellular community - prokaryotes; Quorum sensing [PATH:ko02024] Cellular Processes; Cellular community - prokaryotes; Biofilm formation - Escherichia coli [PATH:ko02026]}	{YP_002236479; COG2390 DNA-binding transcriptional regulator LsrR, DeoR family K Transcription ;}	{GO:0006355; regulation of transcription, DNA-dependent; biological_process GO:0016987; sigma factor activity; molecular_function GO:0006352; transcription initiation, DNA-dependent; biological_process GO:0003677; DNA binding; molecular_function GO:0003700; sequence-specific DNA binding transcription factor activity; molecular_function GO:0030246; carbohydrate binding; molecular_function}
K21_GM000609	{Chromosome:633127:634662:+}	{AGT22460.1; putative ABC transport system ATP-binding component [Klebsiella pneumoniae JM45]}	{A6TEB8; LSRA_KLEP7 Autoinducer 2 import ATP-binding protein LsrA OS=Klebsiella pneumoniae subsp. pneumoniae (strain ATCC 700721 / MGH 78578) GN=lsrA PE=3 SV=1}	{kpa:KPNJ1_00652; K10558 lsrA, ego AI-2 transport system ATP-binding protein -- Environmental Information Processing; Membrane transport; ABC transporters [PATH:ko02010] Cellular Processes; Cellular community - prokaryotes; Quorum sensing [PATH:ko02024]}	{YP_002236480; COG1129 ABC-type sugar transport system, ATPase component G Carbohydrate transport and metabolism ;}	{GO:0003677; DNA binding; molecular_function GO:0005525; GTP binding; molecular_function GO:0016887; ATPase activity; molecular_function GO:0005524; ATP binding; molecular_function GO:0002949; NA GO:0007059; chromosome segregation; biological_process GO:0003924; GTPase activity; molecular_function GO:0009295; nucleoid; cellular_component GO:0030261; chromosome condensation; biological_process}
K21_GM000610	{Chromosome:634659:635693:+}	{WP_002917729.1; branched-chain amino acid transport system / permease component family protein [Klebsiella pneumoniae]}	{A6TEB7; LSRC_KLEP7 Autoinducer 2 import system permease protein LsrC OS=Klebsiella pneumoniae subsp. pneumoniae (strain ATCC 700721 / MGH 78578) GN=lsrC PE=3 SV=1}	{kpa:KPNJ1_00653; K10556 lsrC AI-2 transport system permease protein -- Environmental Information Processing; Membrane transport; ABC transporters [PATH:ko02010] Cellular Processes; Cellular community - prokaryotes; Quorum sensing [PATH:ko02024]}	{YP_002236481; COG1172 Ribose/xylose/arabinose/galactoside ABC-type transport system, permease component G Carbohydrate transport and metabolism ;}	{GO:0016020; membrane; cellular_component GO:0006810; transport; biological_process GO:0005215; NA}
K21_GM000611	{Chromosome:635694:636692:+}	{WP_002917727.1; Autoinducer-2 ABC transporter permease protein (Putative transport system permease component) [Escherichia coli|Klebsiella pneumoniae]}	{A6TEB6; LSRD_KLEP7 Autoinducer 2 import system permease protein LsrD OS=Klebsiella pneumoniae subsp. pneumoniae (strain ATCC 700721 / MGH 78578) GN=lsrD PE=3 SV=1}	{kpa:KPNJ1_00654; K10557 lsrD AI-2 transport system permease protein -- Environmental Information Processing; Membrane transport; ABC transporters [PATH:ko02010] Cellular Processes; Cellular community - prokaryotes; Quorum sensing [PATH:ko02024]}	{YP_002236482; COG1172 Ribose/xylose/arabinose/galactoside ABC-type transport system, permease component G Carbohydrate transport and metabolism ;}	{GO:0016020; membrane; cellular_component GO:0006810; transport; biological_process GO:0005215; NA}
K21_GM000612	{Chromosome:636694:637695:+}	{WP_002917725.1; Autoinducer 2 (AI-2) ABC transport system, periplasmic AI-2 binding protein LsrB [Klebsiella pneumoniae]}	{A6TEB5; LSRB_KLEP7 Autoinducer 2-binding protein LsrB OS=Klebsiella pneumoniae subsp. pneumoniae (strain ATCC 700721 / MGH 78578) GN=lsrB PE=3 SV=1}	{kpa:KPNJ1_00655; K10555 lsrB AI-2 transport system substrate-binding protein -- Environmental Information Processing; Membrane transport; ABC transporters [PATH:ko02010] Cellular Processes; Cellular community - prokaryotes; Quorum sensing [PATH:ko02024]}	{YP_002236483; COG1879 ABC-type sugar transport system, periplasmic component, contains N-terminal xre family HTH domain G Carbohydrate transport and metabolism ;}	{GO:0009058; biosynthetic process; biological_process}
K21_GM000613	{Chromosome:637707:638594:+}	{WP_002917724.1; 3-hydroxy-5-phosphonooxypentane-2, 4-dione thiolase [sp]}	{A6TEB4; LSRF_KLEP7 3-hydroxy-5-phosphonooxypentane-2,4-dione thiolase OS=Klebsiella pneumoniae subsp. pneumoniae (strain ATCC 700721 / MGH 78578) GN=lsrF PE=3 SV=1}	{kpa:KPNJ1_00656; K08321 lsrF 3-hydroxy-5-phosphonooxypentane-2,4-dione thiolase 2.3.1.245 Cellular Processes; Cellular community - prokaryotes; Quorum sensing [PATH:ko02024]}	{YP_002236484; COG1830 Fructose-bisphosphate aldolase class Ia, DhnA family G Carbohydrate transport and metabolism ;}	{GO:0016829; lyase activity; molecular_function}
K21_GM000614	{Chromosome:638591:638887:+}	{WP_002917723.1; MULTISPECIES: autoinducer-2 (AI-2) modifying protein LsrG [Enterobacteriaceae|Escherichia coli|Klebsiella pneumoniae|Klebsiella sp.|Klebsiella variicola|[Enterobacter] aerogenes]}	{A6TEB3; LSRG_KLEP7 (4S)-4-hydroxy-5-phosphonooxypentane-2,3-dione isomerase OS=Klebsiella pneumoniae subsp. pneumoniae (strain ATCC 700721 / MGH 78578) GN=lsrG PE=3 SV=1}	{kpa:KPNJ1_00657; K11530 lsrG (4S)-4-hydroxy-5-phosphonooxypentane-2,3-dione isomerase 5.3.1.32 Cellular Processes; Cellular community - prokaryotes; Quorum sensing [PATH:ko02024]}	{YP_002236485; COG1359 Quinol monooxygenase YgiN C Energy production and conversion ;}	{NA}
K21_GM000615	{Chromosome:638934:640007:-}	{WP_042941333.1; putrescine aminotransferase [Klebsiella pneumoniae]}	{A6TEB2; PAT_KLEP7 Putrescine aminotransferase OS=Klebsiella pneumoniae subsp. pneumoniae (strain ATCC 700721 / MGH 78578) GN=patA PE=3 SV=2}	{kpa:KPNJ1_00658; K09251 patA putrescine aminotransferase 2.6.1.82 Metabolism; Amino acid metabolism; Arginine and proline metabolism [PATH:ko00330]}	{YP_002236486; COG4992 Acetylornithine/succinyldiaminopimelate/putrescine aminotransferase E Amino acid transport and metabolism ;}	{GO:0016491; oxidoreductase activity; molecular_function GO:0008483; transaminase activity; molecular_function GO:0030170; pyridoxal phosphate binding; molecular_function}
K21_GM000616	{Chromosome:640571:641125:-}	{WP_002917718.1; MULTISPECIES: PadR family transcriptional regulator [Enterobacterales|Escherichia coli|Klebsiella oxytoca|Klebsiella pneumoniae|Klebsiella sp.]}	{P64588; YQJI_ECOLI Transcriptional regulator YqjI OS=Escherichia coli (strain K12) GN=yqjI PE=1 SV=1}	{kpa:KPNJ1_00659; }	{YP_002236487; COG1695 DNA-binding transcriptional regulator, PadR family K Transcription ;}	{NA}
K21_GM000617	{Chromosome:641363:642139:+}	{WP_004144829.1; putative enzyme, ferredoxin reductase-like, FAD-linked, NADP-linked [Klebsiella pneumoniae]}	{Q46871; YQJH_ECOLI NADPH-dependent ferric-chelate reductase OS=Escherichia coli (strain K12) GN=yqjH PE=1 SV=1}	{kpa:KPNJ1_00661; K07229 yqjH ferric-chelate reductase (NADPH) 1.16.1.9 }	{YP_002236488; COG2375 NADPH-dependent ferric siderophore reductase, contains FAD-binding and SIP domains P Inorganic ion transport and metabolism ;}	{NA}
K21_GM000618	{Chromosome:642295:643944:-}	{WP_004150929.1; PTS-dependent dihydroxyacetone kinase subunit I [Klebsiella oxytoca|Klebsiella pneumoniae]}	{P45510; DHAK_CITFR Dihydroxyacetone kinase OS=Citrobacter freundii GN=dhaK PE=1 SV=3}	{kpa:KPNJ1_00662; K00863 DAK, TKFC triose/dihydroxyacetone kinase / FAD-AMP lyase (cyclizing) 2.7.1.28 2.7.1.29 4.6.1.15 Metabolism; Carbohydrate metabolism; Fructose and mannose metabolism [PATH:ko00051] Metabolism; Energy metabolism; Methane metabolism [PATH:ko00680] Metabolism; Lipid metabolism; Glycerolipid metabolism [PATH:ko00561] Organismal Systems; Immune system; RIG-I-like receptor signa…	{YP_002236490; COG2376 Dihydroxyacetone kinase G Carbohydrate transport and metabolism ;}	{GO:0004371; glycerone kinase activity; molecular_function GO:0006071; glycerol metabolic process; biological_process}
K21_GM000619	{Chromosome:644020:645441:-}	{WP_004150928.1; Phosphoenolpyruvate-dihydroxyacetone phosphotransferase, subunit DhaM; DHA-specific IIA component / DHA-specific phosphocarrier protein HPr / DHA-specific EI component [Klebsiella oxytoca|Klebsiella pneumoniae]}	{A0A0H3H456; DHAM_KLEOK Protein-lysine deacetylase OS=Klebsiella oxytoca (strain ATCC 8724 / DSM 4798 / JCM 20051 / NBRC 3318 / NRRL B-199 / KCTC 1686) GN=dhaM PE=1 SV=1}	{kpa:KPNJ1_00663; K05881 dhaM PTS hybrid protein -- }	{YP_002236491; COG3412 PTS-EIIA-like component DhaM of the dihydroxyacetone kinase DhaKLM complex T Signal transduction mechanisms ;}	{GO:0009401; phosphoenolpyruvate-dependent sugar phosphotransferase system; biological_process GO:0016772; transferase activity, transferring phosphorus-containing groups; molecular_function GO:0016021; integral to membrane; cellular_component GO:0016310; phosphorylation; biological_process}
K21_GM000620	{Chromosome:645452:646084:-}	{WP_002917683.1; Phosphoenolpyruvate-dihydroxyacetone phosphotransferase, ADP-binding subunit DhaL [Klebsiella oxytoca|Klebsiella pneumoniae]}	{P76014; DHAL_ECOLI PEP-dependent dihydroxyacetone kinase, ADP-binding subunit DhaL OS=Escherichia coli (strain K12) GN=dhaL PE=1 SV=3}	{kpa:KPNJ1_00664; K05879 dhaL dihydroxyacetone kinase, C-terminal domain 2.7.1.- Metabolism; Lipid metabolism; Glycerolipid metabolism [PATH:ko00561]}	{YP_002236492; COG1461 Predicted kinase related to dihydroxyacetone kinase R General function prediction only ;}	{GO:0004371; glycerone kinase activity; molecular_function GO:0006071; glycerol metabolic process; biological_process}
[truncated: 4,734 more rows]
