# Supplementary material for: The Genetic Structures of an Extensively Drug Resistant (XDR) Klebsiella pneumoniae and Its Plasmids
Source: Front Cell Infect Microbiol. 2019 Jan 4;8:446. doi: 10.3389/fcimb.2018.00446 (PMC6328971; doi:10.3389/fcimb.2018.00446)
Supplement: Supplementary file 3 [file Table_3.XLSX]

## Sheet: Genes absent in CP028952.1
Table S3. Different genes in pKP21HI1 and CP028952.1.
Gene id	NR annotation
K21_GM005116	{WP_017901406.1; MULTISPECIES: hypothetical protein [Klebsiella|Klebsiella variicola,]}
K21_GM005117	{WP_017901405.1; MULTISPECIES: hypothetical protein [Klebsiella|Klebsiella pneumoniae,|Klebsiella quasipneumoniae]}
K21_GM005118	{WP_017901404.1; Uncharacterised protein [Klebsiella pneumoniae]}
K21_GM005119	{WP_048337400.1; IS5 family transposase [Klebsiella pneumoniae]}
K21_GM005151	{WP_058651090.1; MerR family transcriptional regulator [Enterobacter cloacae]}
K21_GM005152	{WP_001294656.1; mercuric transporter membrane MerT component (plasmid) [Acinetobacter baumannii|Citrobacter sp.|Enterobacter cloacae|Enterobacter sp.|Escherichia coli|Klebsiella oxytoca|Klebsiella pneumoniae|Lelliottia amnigena|Salmonella enterica]}
K21_GM005153	{WP_000732275.1; putative mercuric transport protein periplasmic binding protein (plasmid) [Salmonella enterica subsp. enterica serovar Typhi str. CT18]}
K21_GM005154	{WP_000522996.1; mercury resistance inner membrane protein (plasmid) [Acinetobacter baumannii|Enterobacter cloacae|Klebsiella oxytoca|Klebsiella pneumoniae|Providencia stuartii|Serratia marcescens]}
K21_GM005155	{WP_000209296.1; Mercuric ion reductase (EC 1. 16. 1. 1) (plasmid) [Acinetobacter baumannii|Enterobacter aerogenes|Enterobacter cloacae|Enterobacter kobei|Escherichia coli|Klebsiella oxytoca|Klebsiella pneumoniae|Serratia marcescens|[Enterobacter] aerogenes]}
K21_GM005156	{WP_004644437.1; mercuric resistance transcriptional regulator protein MerD [Klebsiella oxytoca]}
K21_GM005157	{WP_001087807.1; putative mercury resistance protein MerE (plasmid) [Achromobacter sp.|Acinetobacter baumannii|Acinetobacter nosocomialis|Acinetobacter pittii|Acinetobacter sp.|Alishewanella agri|Alishewanella jeotgali|Alishewanella sp.|Citrobacter amalonaticus|Citrobacter freundii|Enterobacter asburiae|Enterobacter cloacae|Enterobacter hormaechei|Enterobacter kobei|Enterobacter sp.|Escherichia c…
K21_GM005158	{EEY91716.1; LOW QUALITY PROTEIN: hypothetical protein HMPREF0026_02752, partial [Acinetobacter junii SH205]}
K21_GM005159	{WP_069696668.1; IS6 family transposase, partial [Arthrobacter sp. D4]}
K21_GM005160	{WP_001389365.1; Transposase for insertion sequence-like element IS431mec (plasmid) [Acinetobacter baumannii|Aeromonas caviae|Aeromonas sp.|Agrobacterium tumefaciens|Arthrobacter sp.|Brevundimonas nasdae|Burkholderia cenocepacia|Citrobacter freundii|Citrobacter sp.|Clavibacter cf.|Corynebacterium diphtheriae|Corynebacterium resistens|Delftia tsuruhatensis|Enterobacter asburiae|Enterobacter cloaca…
K21_GM005161	{CAM88385.1; conserved hypothetical protein [Acinetobacter baumannii AYE]}
K21_GM005162	{EJE85607.1; GCN5-like N-acetyltransferase, partial [Escherichia coli O111:H11 str. CVM9455]}
K21_GM005164	{WP_015613268.1; [NiFe] hydrogenase nickel incorporation protein HybF (plasmid) [Enterobacter cloacae|Enterobacter hormaechei|Enterobacter kobei|Klebsiella pneumoniae|Proteus mirabilis]}
K21_GM005165	{WP_004193231.1; glycine cleavage system transcriptional activator GcvA [Enterobacter hormaechei|Klebsiella pneumoniae|Morganella morganii|Vibrio cholerae]}
K21_GM005166	{WP_004236386.1; MULTISPECIES: class C beta-lactamase DHA-1 [Citrobacter freundii|Enterobacter cloacae|Enterobacter hormaechei|Enterobacterales|Escherichia coli|Klebsiella oxytoca|Klebsiella pneumoniae|Morganella morganii|Morganella sp.|Proteus mirabilis|Salmonella enterica]}
K21_GM005167	{WP_013214003.1; hypothetical protein BLA25_28095 (plasmid) [Enterobacter hormaechei|Klebsiella pneumoniae|Klebsiella pneumoniae,|Klebsiella quasipneumoniae|Salmonella enterica|[Enterobacter] aerogenes,]}
K21_GM005168	{WP_004193243.1; MULTISPECIES: DNA-binding transcriptional activator PspC [Escherichia coli|Gammaproteobacteria|Klebsiella quasipneumoniae|Salmonella enterica]}
K21_GM005169	{WP_004193245.1; DNA-binding transcriptional regulator of psp operon [Escherichia coli]}
K21_GM005170	{WP_003020532.1; regulatory protein for phage-shock-protein operon [Escherichia coli]}
K21_GM005171	{AHB38772.1; Psp operon transcriptional activator [Enterobacter hormaechei subsp. oharae]}
K21_GM005172	{WP_004193258.1; MULTISPECIES: quinolone resistance pentapeptide repeat protein QnrB4 [Enterobacter hormaechei|Escherichia coli|Gammaproteobacteria|Klebsiella pneumoniae]}
K21_GM005173	{WP_004193260.1; putative glutathionylspermidine synthase, with NAD(P)-binding Rossmann-fold domain [Escherichia coli]}
K21_GM005174	{WP_004193262.1; competence damage-inducible protein A (plasmid) [Citrobacter freundii|Klebsiella pneumoniae]}
K21_GM005175	{WP_004193264.1; MULTISPECIES: DUF421 domain-containing protein [Gammaproteobacteria]}
K21_GM005176	{WP_004193267.1; hypothetical protein BLA25_28145 (plasmid) [Enterobacter hormaechei|Escherichia coli,|Klebsiella pneumoniae|Klebsiella pneumoniae,|Klebsiella quasipneumoniae|[Enterobacter] aerogenes,]}
K21_GM005177	{WP_004193269.1; hypothetical protein IPF_253 (plasmid) [Enterobacter hormaechei|Escherichia coli,|Klebsiella pneumoniae|Klebsiella pneumoniae,]}
K21_GM005178	{WP_004193272.1; antimicrobial peptide transporter subunit; periplasmic-binding component of ABC superfamily transporter [Escherichia coli]}
K21_GM005179	{WP_013214006.1; antimicrobial peptide ABC transporter permease SapB [Klebsiella pneumoniae]}
K21_GM005181	{WP_042042413.1; transposase [Escherichia coli]}
K21_GM005182	{CQW49655.1; Uncharacterised protein [Salmonella enterica subsp. enterica serovar Typhi]}
K21_GM005183	{WP_000204520.1; diguanylate cyclase/cyclic diguanylate phosphodiesterase (plasmid) [Klebsiella oxytoca|Klebsiella pneumoniae|Pseudomonas aeruginosa|Salmonella enterica]}
K21_GM005187	{EUL30031.1; hypothetical protein [Enterobacter cloacae UCI 49, P852_04749]}
K21_GM005200	{WP_000184001.1; chromate transporter, chromate ion transporter (CHR) family (plasmid) [Acinetobacter baumannii|Aeromonas caviae|Citrobacter freundii|Comamonas testosteroni|Enterobacter asburiae|Enterobacter cloacae|Enterobacter hormaechei|Escherichia coli|Klebsiella pneumoniae|Klebsiella quasipneumoniae|Morganella morganii|Salmonella enterica|Shigella sonnei]}
K21_GM005202	{WP_004883563.1; puromycin N-acetyltransferase-like protein (plasmid) [Salmonella enterica subsp. enterica serovar Indiana]}
K21_GM005203	{AFB76381.1; Dihydropteroate synthase [Acinetobacter baumannii A424]}
K21_GM005204	{WP_053764310.1; ORF3-QacEdelta1 fusion protein (plasmid) [Klebsiella pneumoniae]}
K21_GM005205	{CHQ04724.1; aminoglycoside resistance protein [Salmonella enterica subsp. enterica serovar Typhi]}
K21_GM005206	{WP_001083725.1; DfrA12 dihydrofolate reductase; confers resistance to trimethoprim (plasmid) [Acinetobacter baumannii|Acinetobacter calcoaceticus|Acinetobacter gyllenbergii|Acinetobacter haemolyticus|Acinetobacter johnsonii|Acinetobacter oleivorans|Acinetobacter parvus|Acinetobacter sp.|Aeromonas caviae|Aeromonas hydrophila|Aeromonas jandaei|Aeromonas veronii|Bacteroides fragilis|Chryseobacteriu…
K21_GM005209	{WP_052210601.1; aminoglycoside 3'-phosphotransferase, partial [Acinetobacter baumannii]}
K21_GM005211	{WP_042630688.1; RepB family plasmid replication initiator protein, partial [Acinetobacter baumannii]}
K21_GM005212	{WP_004896925.1; helix-turn-helix, YlxM / p13 like family protein [Acinetobacter baumannii]}
K21_GM005213	{WP_000155092.1; MULTISPECIES: Mph(E) family macrolide 2'-phosphotransferase [Acinetobacter baumannii|Acinetobacter bereziniae|Acinetobacter nosocomialis|Acinetobacter pittii|Acinetobacter sp.|Bibersteinia trehalosi|Citrobacter sp.|Enterobacter cloacae|Enterobacter hormaechei|Enterobacter sp.|Escherichia coli|Gammaproteobacteria|Klebsiella pneumoniae|Proteus mirabilis|Providencia stuartii|Pseudom…
K21_GM005214	{WP_000052512.1; COG0488: ATPase components of ABC transporters with duplicated ATPase domains; probable macrolide efflux protein (plasmid) [Acinetobacter baumannii|Acinetobacter bereziniae|Acinetobacter nosocomialis|Acinetobacter sp.|Bibersteinia trehalosi|Citrobacter freundii|Citrobacter sp.|Enterobacter cloacae|Enterobacter hormaechei|Enterobacter sp.|Escherichia coli|Klebsiella michiganensis|…
K21_GM005215	{WP_002001451.1; putative ISEc29 transposase, tnpD (plasmid) [Acinetobacter baumannii|Citrobacter freundii|Klebsiella pneumoniae|Salmonella enterica]}
K21_GM005216	{WP_002001453.1; hypothetical protein pMR0211_0116 (plasmid) [Acinetobacter baumannii|Klebsiella pneumoniae,|Providencia stuartii]}
K21_GM005220	{AFB76381.1; Dihydropteroate synthase [Acinetobacter baumannii A424]}

## Sheet: Genes absent in pKP21HI1
Gene id	NR annotation
AM407_25140	conjugal transfer protein TraN
AM407_25145	hypothetical protein
AM407_25150	DNA helicase UvrD
AM407_25155	hypothetical protein
AM407_25160	hypothetical protein
AM407_25165	hypothetical protein
AM407_25170	ATP-binding protein
AM407_25175	DUF3150 domain-containing protein
AM407_25180	hypothetical protein
AM407_25185	hypothetical protein
AM407_25190	topoisomerase
AM407_25195	hypothetical protein
AM407_25200	hypothetical protein
AM407_25205	hypothetical protein
AM407_25210	hypothetical protein
AM407_25215	hypothetical protein
AM407_25220	hypothetical protein
AM407_25225	DNA replication protein
AM407_25230	hypothetical protein
AM407_25235	hypothetical protein
AM407_25240	hypothetical protein
AM407_25245	hypothetical protein
AM407_25250	recombinase
AM407_25255	hypothetical protein
AM407_25260	hypothetical protein
AM407_25270	hypothetical protein
AM407_25275	hypothetical protein
AM407_25280	IS110-like element IS5075 family transposase
AM407_25305	subclass B1 metallo-beta-lactamase IMP-4
AM407_25300	class 1 integron integrase IntI1
AM407_25310	group II intron reverse transcriptase/maturase
AM407_25315	quaternary ammonium compound efflux SMR transporter QacG2
AM407_25320	aminoglycoside N-acetyltransferase AAC(6')-Ib4
AM407_25325	type B chloramphenicol O-acetyltransferase
AM407_25330	Hg(II)-responsive transcriptional regulator
AM407_25335	mercury transporter MerT
AM407_25340	mercury resistance system periplasmic binding protein MerP
AM407_25345	hypothetical protein
AM407_25350	Tn3 family transposase
AM407_25355	putative toxin-antitoxin system toxin component, PIN family
AM407_25360	methionine repressor-like protein
AM407_25365	recombinase family protein
AM407_25385	mercury resistance system transport protein MerF
AM407_25410	replication initiation protein
AM407_25415	hypothetical protein
AM407_25420	DUF4225 domain-containing protein
AM407_25425	hypothetical protein
AM407_25430	conjugal transfer protein TraX
AM407_25435	hypothetical protein
AM407_25440	hypothetical protein
AM407_25445	chromosome partitioning protein ParB
AM407_25450	DDE transposase
AM407_25455	IS91 family transposase
AM407_25460	hypothetical protein
AM407_25465	hypothetical protein
AM407_25470	LysR family transcriptional regulator
AM407_25475	class A extended-spectrum beta-lactamase SFO-1
AM407_25480	IS3 family transposase
AM407_25485	IS3 family transposase
AM407_25490	resolvase
AM407_25495	hypothetical protein
AM407_25500	Tn3 family transposase
AM407_25505	transposon DNA-invertase
AM407_25550	hypothetical protein
AM407_25555	Tn3-like element TnAs1 family transposase
AM407_25560	transposase
AM407_25565	transposase
AM407_25615	tellurium resistance protein TerF
AM407_25620	HAD-IB family hydrolase
AM407_25630	IS5-like element IS5 family transposase
AM407_25635	oxidoreductase
AM407_25640	hypothetical protein
AM407_25645	hypothetical protein
AM407_25650	hypothetical protein
AM407_25655	plasmid SOS inhibition protein A
AM407_25660	hypothetical protein
AM407_25665	IS3 family transposase
AM407_25675	IS5/IS1182 family transposase
AM407_25845	alpha/beta hydrolase
AM407_25850	EamA family transporter
AM407_25855	SDR family oxidoreductase
AM407_25860	DsbA family oxidoreductase
AM407_25865	alkene reductase
AM407_25870	thioredoxin
AM407_25875	carboxymuconolactone decarboxylase family protein
AM407_25880	TetR/AcrR family transcriptional regulator
AM407_25895	hypothetical protein
AM407_25900	APH(3'') family aminoglycoside O-phosphotransferase
AM407_25905	aminoglycoside O-phosphotransferase APH(6)-Id
AM407_25910	hypothetical protein
AM407_25915	DUF427 domain-containing protein
AM407_25920	glutaredoxin 3
AM407_25925	oxidoreductase
AM407_25930	sulfite oxidase-like oxidoreductase
AM407_25935	thiol-disulfide isomerase
AM407_25940	hypothetical protein
AM407_25945	DUF1330 domain-containing protein
AM407_25950	heme-binding protein
AM407_25955	zinc-binding alcohol dehydrogenase family protein
AM407_25960	magnesium and cobalt transport protein CorA
AM407_25965	glutathione S-transferase
AM407_25970	peptide-methionine (S)-S-oxide reductase
AM407_25975	peptide-methionine (R)-S-oxide reductase
AM407_25990	viral (Super1) RNA helicase
AM407_25995	lytic transglycosylase
AM407_26000	thiol:disulfide interchange protein
AM407_26005	hypothetical protein
AM407_26010	hypothetical protein
AM407_26015	thioredoxin
AM407_26020	hypothetical protein
AM407_26025	hypothetical protein
AM407_26030	Na+/H+ antiporter
AM407_26035	hypothetical protein
AM407_26040	hypothetical protein
AM407_26045	type II toxin-antitoxin system RelE/ParE family toxin
AM407_26050	type II toxin-antitoxin system Phd/YefM family antitoxin
AM407_26055	helicase subunit
AM407_26060	hypothetical protein
AM407_26065	DUF2913 domain-containing protein
AM407_26070	DNA-binding protein H-NS-like protein
AM407_26075	hypothetical protein
AM407_26080	DUF4942 domain-containing protein
AM407_26085	DNA repair protein
AM407_26090	IS5-like element ISEc68 family transposase
AM407_26095	hypothetical protein
AM407_26100	hypothetical protein
AM407_26105	hypothetical protein
AM407_26255	galactoside O-acetyltransferase
AM407_26260	aldehyde dehydrogenase
AM407_26265	IS3 family transposase
AM407_26270	transposase
AM407_26275	IS110 family transposase
AM407_26280	IS3 family transposase
AM407_26285	IS21 family transposase
AM407_26290	glutamate decarboxylase
AM407_26295	RNA polymerase subunit sigma
AM407_26300	FecR family protein
AM407_26305	TonB-dependent siderophore receptor
AM407_26310	Fe(3+)-dicitrate ABC transporter substrate-binding protein FecB
AM407_26315	iron-dicitrate transporter permease subunit
AM407_26320	iron-dicitrate transporter subunit FecD
AM407_26325	ferric citrate ABC transporter ATP-binding protein FecE
AM407_26330	IS66 family insertion sequence hypothetical protein
AM407_26335	IS66 family transposase
AM407_26340	hypothetical protein
AM407_26350	zinc-binding alcohol dehydrogenase family protein
AM407_26355	LacI family DNA-binding transcriptional regulator
AM407_26360	beta-galactosidase
AM407_26365	MFS transporter
AM407_26370	galactoside O-acetyltransferase
AM407_26375	IS1 family transposase
AM407_26380	glycosyltransferase
AM407_26385	IS3 family transposase
AM407_26390	mannonate dehydratase
AM407_26395	hypothetical protein
AM407_26400	XRE family transcriptional regulator
AM407_26405	dihydroorotase
AM407_26410	Zn-dependent hydrolase
AM407_26415	dihydroorotate dehydrogenase
AM407_26420	dihydroorotate dehydrogenase electron transfer subunit
AM407_26425	MFS transporter
AM407_26430	hypothetical protein
AM407_26435	IS5-like element ISKpn26 family transposase
AM407_26440	hypothetical protein
AM407_26445	DUF2534 domain-containing protein
AM407_26450	TonB-dependent copper receptor
AM407_26455	DUF2946 domain-containing protein
AM407_26460	IS110 family transposase
AM407_26475	hypothetical protein
AM407_26480	hypothetical protein
AM407_26490	omptin family outer membrane protease Kop
AM407_26495	hypothetical protein
AM407_26500	permease
AM407_26505	IS3 family transposase
AM407_26515	RepB family plasmid replication initiator protein
AM407_26520	hypothetical protein
AM407_27035	creatininase
AM407_27040	LysR family transcriptional regulator
AM407_27045	ABC transporter substrate-binding protein
AM407_27050	amino acid ABC transporter permease
AM407_27055	amino acid ABC transporter permease
AM407_27060	amino acid ABC transporter ATP-binding protein
AM407_27065	EamA/RhaT family transporter
AM407_27070	IS5-like element ISKpn26 family transposase
AM407_27075	IS5/IS1182 family transposase
AM407_27135	IS110-like element IS4321 family transposase
AM407_27140	Tn3 family transposase
AM407_27145	recombinase family protein
AM407_27150	OsmC family peroxiredoxin
AM407_27165	conjugal transfer protein TraG
AM407_27170	conjugal transfer protein
AM407_27175	conjugal transfer protein TraF
AM407_27180	hypothetical protein
AM407_27185	hypothetical protein
AM407_27190	hypothetical protein
AM407_27195	hypothetical protein
AM407_27200	hypothetical protein
AM407_27205	hypothetical protein
AM407_27210	conjugal transfer protein TraI
AM407_27215	conjugal transfer protein TraD
AM407_27220	hypothetical protein
AM407_27225	DUF4400 domain-containing protein
AM407_27230	S49 family peptidase
AM407_27235	NERD domain-containing protein
AM407_27240	hypothetical protein
AM407_27245	hypothetical protein
AM407_27250	hypothetical protein
AM407_27255	hypothetical protein
AM407_27260	hypothetical protein
AM407_27265	IS5-like element IS903B family transposase
AM407_27270	hypothetical protein
AM407_27275	hypothetical protein
AM407_27280	hypothetical protein
AM407_27285	plasmid maintenance system killer family protein
AM407_27290	2Fe-2S ferredoxin-like protein
AM407_27295	Eac protein
AM407_27300	hypothetical protein
AM407_27305	hypothetical protein
AM407_27310	hypothetical protein
AM407_27315	hypothetical protein
AM407_27320	DUF3846 domain-containing protein
AM407_27325	hypothetical protein
AM407_27330	restriction endonuclease
AM407_27335	DNA cytosine methyltransferase
AM407_27340	hypothetical protein
AM407_27345	hypothetical protein
AM407_27350	hypothetical protein
AM407_27355	hypothetical protein
AM407_27360	RES domain-containing protein
AM407_27365	DNA-binding protein
AM407_27370	hypothetical protein
AM407_27375	hypothetical protein
AM407_27380	HNH endonuclease
AM407_27395	HNH endonuclease
AM407_27400	hypothetical protein
AM407_27405	hypothetical protein
AM407_27410	hypothetical protein
AM407_27415	hypothetical protein
AM407_27420	hypothetical protein
AM407_27425	hypothetical protein
AM407_27430	hypothetical protein
AM407_27435	hypothetical protein
AM407_27440	hypothetical protein
AM407_27445	NYN domain-containing protein
AM407_27450	DUF4165 domain-containing protein
AM407_27455	DUF4165 domain-containing protein
AM407_27460	DUF4165 domain-containing protein
AM407_27465	hypothetical protein
AM407_27470	peptide transporter
AM407_27475	ParA family protein
AM407_27480	DUF4165 domain-containing protein
AM407_27485	hypothetical protein
AM407_27490	DNA-binding protein
AM407_27495	hypothetical protein
AM407_27500	hypothetical protein
AM407_27505	hypothetical protein
AM407_27510	pili assembly chaperone
AM407_27515	plasmid transfer protein
AM407_27520	conjugal transfer protein TraE
AM407_27525	traK family protein
AM407_27530	hypothetical protein
AM407_27535	conjugal transfer protein TraB
AM407_27540	hypothetical protein
AM407_27545	htdT
AM407_27550	conjugal transfer protein TraV
AM407_27555	AAA family ATPase
AM407_27560	trhZ
AM407_27565	hypothetical protein
AM407_27570	hypothetical protein
AM407_27575	TrhO
AM407_27580	PTS fructose IIA subunit
AM407_27590	HtdA
AM407_27595	hypothetical protein
AM407_27600	plasmid transfer protein
AM407_27605	hypothetical protein
AM407_27610	signal peptidase I
AM407_27615	conjugal transfer protein
AM407_27620	plasmid transfer protein
